# Supplementary material for: A Novel Role of CDX1 in Embryonic Epicardial Development
Source: PLoS One. 2014 Jul 28;9(7):e103271. doi: 10.1371/journal.pone.0103271 (PMC4113346; doi:10.1371/journal.pone.0103271)
Supplement: Table S1 — Primers used for RT-PCR. (XLSX) [file pone.0103271.s007.xlsx]

## Sheet: Sheet1
	Category	Gene	Forward primer	Reverse primer
	mouse genotyping	Cdx1	ACGCCCTACGAATGGATG	GCTGCTGTTTCTTCTTGTTTAC
		rtTA locus-homozygosis	GAGTTCTCTGCTGCCTCCTG	CGAGGCGGATACAAGCAATA
		rtTA locus-heterozygosis	GAGTTCTCTGCTGCCTCCTG	AAGACCGAAGAGTTTGTC
	EMT ralated genes	slug	CATTTCAACGCCTCCAAGA	CTGCCGACGATGTCCATAC
		Twist1	CCGGAGACCTAGATGTCATTG	CCACGCCCTGATTCTTGT
		Vimentin	GCCAAGCAGGAGTCAAAC	GAGGAAGTGACTCCAGGTTAG
		E-cadherin	AGGGTCAAGTGCCTGAGAATG	GGGTCTGTGACAACAACGAACT
		a-SMA(Acta2)	CCCTGAAGAGCATCCGACA	CCAGAGTCCAGCACAATACCA
		WT-1	CACGGCACAGGGTATGAGA	CCTGAATGCCTCGGAAGA
	Cdx/Hox genes	HoxA1	AAACCCTCCCAAAACAGGGAA	CGCGCTCGTGTAAGGTACTT
		HoxA2	ACCCACTGTTCCTAACTGCT	CTGTAGGTCGATTGTGGTGA
		HoxA3	TCAGCGATCTACGGTGGCTA	GAGGCAAAGGTGGTTCACCC
		HoxA4	CTTATGTGCCCTACTCATCTCC	CAGGTCAGCAGGTTGTTCC
		HoxA5	CTCATTTTGCGGTCGCTATCC	ATCCATGCCATTGTAGCCGTA
		HoxA6	TACCAACAGTCCAACTCGGTC	GCCCCTCTGCTTGTTATTGC
		HoxA11	AATCCCTCATTCCTACCCTG	GTCTTTTGAACACCATCCCT
		HoxA13	CTGCCCTACGGCTACTTCG	CGGTGTCCATGTACTTGTCG
		HoxB1	GCCCCAACCTCTTTTCCCC	GACAGGATACCCCGAGTTTTG
		HoxB2	AGACCAGGGAGCCAAAAG	TTGCGTGTTGGTGTAGGC
		HoxB3	CCAACTACCAGCCCCCTCTTA	GCCCACATACACCGGACTG
		HoxB4	GCACGGTAAACCCCAATTA	GGCAACTTGTGGTCTTTTTT
		HoxB13	GACTGTTCCTCGGGGCTAT	CCACGGTCCAGATGAATG
		HoxC4	CTACCCTGAGCGTCAGTATAGC	CGCAGAGCGACTGTGATTTCT
		HoxC5	CATGAGCCACGAGACGG	TGCGGCGAGTGAGGTAG
		HoxC6	AATTCCACCGCCTATGATCCA	ACATTCTCCTGTGGCGAATAAAA
		HoxC8	CTTCGTCAACCCCCTGTTTTC	GTCTTGGACGTGGTGCGAG
		HoxC9	TGCCCCTACACCAAGTACC	TCTTTTCGTGCTTTCTCCC
		HoxC10	CCAGACACCTCGGATAACG	TTCCGCTCTTTGCTGTCA
		HoxC11	GCACCTCCAACCTCTATCTG	ACGAGTAGCTGTTCCGATG
		HoxC12	CAACGAGGGCAATAAGAGC	AACCAAATCTTGACCTGCTG
		HoxC13	CTGTCGCACAACGTGAACCT	AAGGCGAACTCCTTAGCCCT
		Cdx2	CAAGGACGTGAGCATGTATCC	GTAACCACCGTAGTCCGGGTA
	RNA-seq related genes	Prom1	TGAAGAAGATCCTTGCCTC	TCCGCAACATAGCCACAC
		FGF8	GAGCAACGGCAAAGGCAAGG	CTCAACTACCCGCCCTTCAC
		Adra1d	AGTGGGTGTCTTCCTAGCC	GCCTAGAACCTCCATAGTGGC
		Ntf3	GGAGTTTGCCGGAAGACTCTC	GGGTGCTCTGGTAATTTTCCTTA
		Slc26a7	CCCCACCGAGAAGACATTAAGC	TGAACTGCCAACATTATCCCAG
		Car1	GACTGGGGATATGGAAGCGAA	TGCAGGATTATAGGAGATGCTGA
		Negr1	ACTTTGCGCCTACAATTCAGG	AACTTGCCAGGGAATGGAACT
		Chl1	CTGAAATACCACTCTCCGTTCAA	GGCTTATCGTCCTTAGTCCATGA
		Corin	GTGCGTTGTTGATGGCGATG	AGTGTGGTCCCTAAACTGAGAG
		Cldn11	ATGGTAGCCACTTGCCTTCAG	AGTTCGTCCATTTTTCGGCAG
		Figf	TTGAGCGATCATCCCGGTC	GCGTGAGTCCATACTGGCAAG
		Myh8	CTGTACGACCAACATCTGGGA	GCACTAGCGTATGTGGAAAAGA
		Dsc2	ACCCTTGCGATCCTTGCAC	CTGCTGATTTAAGGCAGTCCAT
		Hdac9	CAGAAGCAGCACGAGAATTTGA	CTCTCTGCGATGCCTCTCTAC
		Cldn3	ACCAACTGCGTACAAGACGAG	CAGAGCCGCCAACAGGAAA
		Cldn15	ATTGCAGGGACCCTCCACATA	GCCCAGTTCATACTTGGTTCC
		Vcam1	AGTTGGGGATTCGGTTGTTCT	CCCCTCATTCCTTACCACCC
	cloning promoters	Figf-pro	CATCCCAGAAAGGCAGAGC	TTCCACTTGAAACTAGAAATCACTC
		Prom1-pro	GATGGATGCCTGGAGTGTGA	CTGGGAGGGAGAGAAAGAACA
	Reference genes	GAPDH	CATCACTGCCACCCAGAAGACT	GACGGACACATTGGGGGTAG
