# Supplementary material for: A Novel Role of CDX1 in Embryonic Epicardial Development
Source: PLoS One. 2014 Jul 28;9(7):e103271. doi: 10.1371/journal.pone.0103271 (PMC4113346; doi:10.1371/journal.pone.0103271)
Supplement: Table S2 — Genes altered upon CDX1 induction in epicardium. (XLSX) [file pone.0103271.s008.xlsx]

## Sheet: transcripts_all.txt
#chrom	st	end	strand	length	mm10.refGene.name	mm10.refGene.name2	mm10.refLink.product	mm10.refLink.locusLinkId	mm10.refGene.chrom	mm10.refGene.strand	mm10.refGene.txStart	mm10.refGene.txEnd	mm10.refGene.exonCount	mm10.gbCdnaInfo.organism	gene_strand	S1_lane2_tag_count	S2_lane3_tag_count	S1_lane2_RPKM	S2_lane3_RPKM	log2_S1_lane2RPKM	log2_S2_lane3RPKM	(S1+S2)_log2Avg	S1/S2_log2FoldChange	raw_filter(at least one sample has more than 10 reads in rawRead)	selected(filter: >32foldchange)
chr3	14766213	14778460	-	12247	NM_001083957	Car1	carbonic anhydrase 1	12346	chr3	-	14766213	14778460	7	2676	-	246907	32	658.58	0.083	9.36324	-3.42663	2.96831	12.7899	1	1
chr3	14766213	14808365	-	42152	NM_009799	Car1	carbonic anhydrase 1	12346	chr3	-	14766213	14808365	8	2676	-	240738	31	635.682	0.08	9.31218	-3.47393	2.91913	12.7861	1	1
chr6	78370884	78373466	+	2582	NM_011036	Reg3b	regenerating islet-derived protein 3-beta precursor	18489	chr6	+	78370884	78373466	6	2676	+	20405	2	84.903	0.008	6.40791	-5.79586	0.306027	12.2038	1	1
chr4	14505196	14621778	-	116582	NM_145947	Slc26a7	anion exchange transporter	208890	chr4	-	14505196	14621778	19	2676	-	37655	11	50.155	0.014	5.64861	-5.38082	0.133894	11.0294	1	1
chr3	14863537	14872373	+	8836	NM_007606	Car3	carbonic anhydrase 3	12350	chr3	+	14863537	14872373	7	2676	+	519012	304	1072	0.611	10.0661	-0.687335	4.68939	10.7534	1	1
chr3	19693400	19695396	-	1996	NM_205769	Crh	corticoliberin preproprotein	12918	chr3	-	19693400	19695396	2	2676	-	22678	12	54.257	0.028	5.762	-4.71786	0.522073	10.4799	1	1
chr9	53911459	53975301	-	63842	NM_177769	Elmod1	ELMO domain-containing protein 1	270162	chr9	-	53911459	53975301	11	2676	-	19231	7	23.314	0.008	4.54374	-5.79586	-0.626058	10.3396	1	1
chr18	61018861	61036199	-	17338	NM_009880	Cdx1	homeobox protein CDX-1	12590	chr18	-	61018861	61036199	3	2676	-	180753	147	326.193	0.258	8.34963	-1.8997	3.22497	10.2493	1	1
chr3	36179425	36222275	-	42850	NM_198192	Qrfpr	pyroglutamylated RFamide peptide receptor	229214	chr3	-	36179425	36222275	6	2676	-	6011	0	10.54	0	3.39917	-6.64386	-1.62234	10.043	1	1
chr8	74873173	74893506	+	20333	NM_027837	Isx	intestine-specific homeobox	71597	chr8	+	74873173	74893506	4	2676	+	5782	0	10.19	0	3.3505	-6.64386	-1.64668	9.99435	1	1
chr2	131545356	131562285	-	16929	NM_013460	Adra1d	alpha-1D adrenergic receptor	11550	chr2	-	131545356	131562285	2	2676	-	11150	4	14.709	0.005	3.87961	-6.05889	-1.08964	9.9385	1	1
chr11	58421110	58426023	+	4913	NM_027239	1810065E05Rik	uncharacterized protein LOC69864 precursor	69864	chr11	+	58421110	58426023	6	2676	+	36005	39	122.927	0.129	6.94178	-2.84684	2.04747	9.78862	1	1
chr6	121636172	121679238	+	43066	NM_175628	A2m	alpha-2-macroglobulin-P precursor	232345	chr6	+	121636172	121679238	36	2676	+	45808	53	30.971	0.035	4.95331	-4.47393	0.23969	9.42724	1	1
chr14	68123751	68131371	+	7620	NR_045897	A230070E04Rik		100043072	chr14	+	68123751	68131371	3	2676	+	3822	0	6.521	0	2.7073	-6.64386	-1.96828	9.35116	1	1
chr11	76904544	76916586	+	12042	NM_025655	Tmigd1	transmembrane and immunoglobulin domain-containing protein 1 precursor	66601	chr11	+	76904544	76916586	6	2676	+	12775	16	29.535	0.036	4.88484	-4.44222	0.22131	9.32706	1	1
chr3	152820709	152982207	-	161498	NM_012028	St6galnac5	alpha-N-acetylgalactosaminide alpha-2,6-sialyltransferase 5	26938	chr3	-	152820709	152982207	5	2676	-	6996	5	11.053	0.008	3.46767	-5.79586	-1.16409	9.26353	1	1
chr6	126101411	126164960	-	63549	NM_001164035	Ntf3	neurotrophin-3 isoform a	18205	chr6	-	126101411	126164960	2	2676	-	2412	0	5.672	0	2.5064	-6.64386	-2.06873	9.15026	1	1
chr6	126101411	126166744	-	65333	NM_008742	Ntf3	neurotrophin-3 isoform b precursor	18205	chr6	-	126101411	126166744	2	2676	-	2135	0	5.12	0	2.35896	-6.64386	-2.14245	9.00282	1	1
chr6	126101411	126166744	-	65333	NM_001164034	Ntf3	neurotrophin-3 isoform a	18205	chr6	-	126101411	126166744	3	2676	-	2312	0	5.113	0	2.35699	-6.64386	-2.14343	9.00085	1	1
chr3	144952485	144975045	-	22560	NM_207208	Clca6	calcium-activated chloride channel regulator 4 precursor	99663	chr3	-	144952485	144975045	14	2676	-	9216	9	9.708	0.009	3.28066	-5.71786	-1.2186	8.99852	1	1
chr13	92751585	92794818	-	43233	NM_011582	Thbs4	thrombospondin-4 precursor	21828	chr13	-	92751585	92794818	22	2676	-	90101	189	88.866	0.181	6.47372	-2.38836	2.04268	8.86208	1	1
chr5	44001442	44094768	-	93326	NM_001163578	Prom1	prominin-1 isoform s3 precursor	19126	chr5	-	44001442	44094768	23	2676	-	18618	34	21.553	0.038	4.43049	-4.38082	0.0248321	8.81131	1	1
chr5	44001442	44094768	-	93326	NM_001163583	Prom1	prominin-1 isoform s6 precursor	19126	chr5	-	44001442	44094768	22	2676	-	18630	34	19.843	0.035	4.31129	-4.47393	-0.081323	8.78522	1	1
chr5	44001442	44094768	-	93326	NM_001163582	Prom1	prominin-1 isoform s5 precursor	19126	chr5	-	44001442	44094768	22	2676	-	18133	34	21.585	0.039	4.43263	-4.35107	0.0407755	8.7837	1	1
chr5	44001442	44094768	-	93326	NM_001163581	Prom1	prominin-1 isoform s4 precursor	19126	chr5	-	44001442	44094768	22	2676	-	18012	34	21.563	0.04	4.43115	-4.32193	0.0546134	8.75308	1	1
chr14	51552789	51662953	+	110164	NM_001013816	Gm5622	uncharacterized protein LOC434459	434459	chr14	+	51552789	51662953	5	2676	+	2074	0	4.143	0	2.05415	-6.64386	-2.29485	8.69801	1	1
chr3	156561958	157171829	+	609871	NM_177274	Negr1	neuronal growth regulator 1 isoform b precursor	320840	chr3	+	156561958	157171829	7	2676	+	2352	0	3.546	0	1.83026	-6.64386	-2.4068	8.47411	1	1
chr4	4133535	4138445	-	4910	NM_001002927	Penk	proenkephalin-A precursor	18619	chr4	-	4133535	4138445	2	2676	-	18488	52	41.351	0.113	5.3702	-3.02327	1.17346	8.39347	1	1
chr13	32700826	32781779	-	80953	NM_001166030	Mylk4	myosin light chain kinase family member 4	238564	chr13	-	32700826	32781779	12	2676	-	8325	8	4.661	0.004	2.22373	-6.15843	-1.96735	8.38216	1	1
chr1	14872647	14918862	-	46215	NM_177781	Trpa1	transient receptor potential cation channel subfamily A member 1	277328	chr1	-	14872647	14918862	27	2676	-	10820	21	8.016	0.015	3.00468	-5.32193	-1.15862	8.32661	1	1
chr14	68119544	68125004	-	5460	NM_008691	Nefm	neurofilament medium polypeptide	18040	chr14	-	68119544	68125004	3	2676	-	19192	52	18.765	0.049	4.23074	-4.08314	0.0737999	8.31388	1	1
chr11	82057831	82062955	+	5124	NM_011330	Ccl11	eotaxin precursor	20292	chr11	+	82057831	82062955	3	2676	+	1325	1	3.9	0.003	1.96717	-6.26534	-2.14909	8.23251	1	1
chr13	24415122	24477285	+	62163	NM_007717	Cmah	cytidine monophosphate-N-acetylneuraminic acid hydroxylase	12763	chr13	+	24415122	24477285	16	2676	+	56976	164	19.148	0.054	4.25988	-3.96578	0.147045	8.22566	1	1
chr13	24327419	24477285	+	149866	NM_001111110	Cmah	cytidine monophosphate-N-acetylneuraminic acid hydroxylase	12763	chr13	+	24327419	24477285	17	2676	+	56989	164	18.503	0.052	4.21047	-4.01159	0.0994394	8.22205	1	1
chr13	117602319	117981028	+	378709	NM_010408	Hcn1	potassium/sodium hyperpolarization-activated cyclic nucleotide-gated channel 1	15165	chr13	+	117602319	117981028	8	2676	+	36948	123	14.75	0.048	3.88362	-4.1078	-0.112091	7.99142	1	1
chr5	43993621	44101736	-	108115	NM_001163577	Prom1	prominin-1 isoform s2 precursor	19126	chr5	-	43993621	44101736	28	2676	-	24068	94	20.291	0.077	4.34348	-3.52284	0.410319	7.86632	1	1
chr5	43993621	44101736	-	108115	NM_008935	Prom1	prominin-1 isoform s1 precursor	19126	chr5	-	43993621	44101736	27	2676	-	24068	94	20.438	0.078	4.35389	-3.50635	0.423768	7.86024	1	1
chr15	74994876	74998031	-	3155	NM_001271418	Ly6a	lymphocyte antigen 6A-2/6E-1 precursor	110454	chr15	-	74994876	74998031	4	2676	-	6083	24	19.887	0.076	4.31448	-3.53952	0.38748	7.854	1	1
chr15	74994876	74998031	-	3155	NM_001271419	Ly6a	lymphocyte antigen 6A-2/6E-1 precursor	110454	chr15	-	74994876	74998031	4	2676	-	6083	24	20.095	0.077	4.32948	-3.52284	0.403321	7.85232	1	1
chr15	74994876	74998031	-	3155	NM_001271446	Ly6a	lymphocyte antigen 6A-2/6E-1 precursor	110454	chr15	-	74994876	74998031	4	2676	-	6091	24	19.589	0.075	4.29271	-3.55639	0.368157	7.8491	1	1
chr15	74994876	74998031	-	3155	NM_010738	Ly6a	lymphocyte antigen 6A-2/6E-1 precursor	110454	chr15	-	74994876	74998031	4	2676	-	6092	24	19.814	0.076	4.30918	-3.53952	0.384828	7.8487	1	1
chr15	74994876	74998031	-	3155	NM_001271417	Ly6a	lymphocyte antigen 6A-2/6E-1 precursor	110454	chr15	-	74994876	74998031	4	2676	-	6091	24	19.489	0.075	4.28533	-3.55639	0.364467	7.84172	1	1
chr15	74994876	74998031	-	3155	NM_001271416	Ly6a	lymphocyte antigen 6A-2/6E-1 precursor	110454	chr15	-	74994876	74998031	4	2676	-	6100	24	19.226	0.074	4.26574	-3.57347	0.346135	7.8392	1	1
chr5	43993621	44094768	-	101147	NM_001163584	Prom1	prominin-1 isoform s7 precursor	19126	chr5	-	43993621	44094768	24	2676	-	22950	94	20.492	0.082	4.35769	-3.44222	0.457735	7.79992	1	1
chr5	43993621	44094768	-	101147	NM_001163585	Prom1	prominin-1 isoform s8 precursor	19126	chr5	-	43993621	44094768	26	2676	-	22950	94	20.234	0.081	4.33942	-3.45799	0.440716	7.79741	1	1
chr7	102752982	102753927	-	945	NM_147113	Olfr560	olfactory receptor 560	259117	chr7	-	102752982	102753927	1	2676	-	3034	11	10.139	0.036	3.34327	-4.44222	-0.549478	7.78549	1	1
chr6	103510875	103733035	+	222160	NM_007697	Chl1	neural cell adhesion molecule L1-like protein precursor	12661	chr6	+	103510875	103733035	27	2676	+	24741	90	10.081	0.036	3.335	-4.44222	-0.553613	7.77722	1	1
chr6	86078083	86119555	+	46362	NM_013458	Add2	beta-adducin isoform 1	11519	chr6	+	86078047	86124409	16	2676	+	3366	6	3.408	0.006	1.77315	-5.96578	-2.09632	7.73894	1	1
chr11	33200751	33203588	-	2837	NM_019916	Tlx3	T-cell leukemia homeobox protein 3	27140	chr11	-	33200751	33203588	3	2676	-	923	0	1.903	0	0.935837	-6.64386	-2.85401	7.57969	1	1
chr14	103814625	103843696	-	29087	NM_007904	Ednrb	endothelin B receptor precursor	13618	chr14	-	103814614	103843701	7	2676	-	18417	87	14.581	0.067	3.86701	-3.699	0.0840046	7.566	1	1
chr14	103814624	103844173	-	29862	NM_001136061	Ednrb	endothelin B receptor precursor	13618	chr14	-	103814614	103844476	8	2676	-	18290	87	14.895	0.069	3.89772	-3.662	0.11786	7.55973	1	1
chr8	77663028	77724452	-	61424	NM_010332	Ednra	endothelin-1 receptor precursor	13617	chr8	-	77663028	77724452	8	2676	-	27105	140	23.497	0.118	4.55502	-2.96578	0.794617	7.5208	1	1
chr18	43207696	43317481	+	109785	NM_178749	Stk32a	serine/threonine-protein kinase 32A	269019	chr18	+	43207696	43317481	13	2676	+	23282	119	19.529	0.097	4.28828	-3.22432	0.531984	7.5126	1	1
chrX	6452375	6574663	-	122288	NR_045426	5430428K19Rik		71422	chrX	-	6452375	6574663	3	2676	-	515	0	1.799	0	0.855192	-6.64386	-2.89433	7.49905	1	1
chr3	151798609	151837528	-	38919	NM_008966	Ptgfr	prostaglandin F2-alpha receptor	19220	chr3	-	151798609	151837528	3	2676	-	14041	66	10.046	0.046	3.32998	-4.15843	-0.414222	7.48841	1	1
chr5	72300024	72504540	-	204516	NM_001122756	Corin	atrial natriuretic peptide-converting enzyme isoform 2	53419	chr5	-	72300024	72504540	22	2676	-	31410	171	21.079	0.112	4.39842	-3.03505	0.681686	7.43347	1	1
chr5	72300024	72504208	-	204184	NM_016869	Corin	atrial natriuretic peptide-converting enzyme isoform 1	53419	chr5	-	72300024	72504208	22	2676	-	30733	170	19.958	0.107	4.31962	-3.09542	0.612099	7.41504	1	1
chr19	16435666	16610818	+	175152	NM_008137	Gna14	guanine nucleotide-binding protein subunit alpha-14	14675	chr19	+	16435666	16610818	7	2676	+	5889	25	5.498	0.023	2.46153	-4.92139	-1.22993	7.38292	1	1
chr12	81197914	81333180	-	135266	NM_001167920	Slc8a3	solute carrier family 8 (sodium/calcium exchanger), member 3 isoform 1 precursor	110893	chr12	-	81197914	81333180	7	2676	-	12435	61	7.945	0.038	2.99186	-4.38082	-0.69448	7.37268	1	1
chr3	36620481	36690167	-	69686	NM_019510	Trpc3	short transient receptor potential channel 3	22065	chr3	-	36620481	36690167	12	2676	-	7119	32	6.086	0.027	2.60786	-4.75633	-1.07423	7.36419	1	1
chr5	104079108	104114088	-	34980	NM_010097	Sparcl1	SPARC-like protein 1 precursor	13602	chr5	-	104079108	104114088	11	2676	-	2262	4	2.293	0.004	1.20351	-6.15843	-2.47746	7.36194	1	1
chr12	102129418	102266749	+	137331	NM_172152	Slc24a4	sodium/potassium/calcium exchanger 4 precursor	238384	chr12	+	102129418	102266749	17	2676	+	2816	11	4.251	0.016	2.09119	-5.26534	-1.58708	7.35654	1	1
chr7	45648594	45666308	-	17804	NM_018876	Fut2	galactoside 2-alpha-L-fucosyltransferase 2	14344	chr7	-	45648590	45666394	2	2676	-	1467	0	1.617	0	0.702214	-6.64386	-2.97082	7.34607	1	1
chr7	102740720	102759471	-	18751	NM_130866	Olfr78	olfactory receptor 78	170639	chr7	-	102740720	102759471	4	2676	-	80017	495	72.283	0.435	6.17578	-1.16812	2.50383	7.34391	1	1
chr6	36388083	36524774	+	136691	NM_203491	Chrm2	muscarinic acetylcholine receptor M2	243764	chr6	+	36388083	36524774	3	2676	+	2182	7	3.385	0.011	1.76341	-5.57347	-1.90503	7.33688	1	1
chr8	9206009	9771023	-	565014	NM_173446	Fam155a	transmembrane protein FAM155A	270028	chr8	-	9206009	9771023	3	2676	-	2518	6	2.531	0.006	1.3454	-5.96578	-2.31019	7.31118	1	1
chr7	102740720	102759471	-	18751	NM_001168503	Olfr78	olfactory receptor 78	170639	chr7	-	102740720	102759471	3	2676	-	62751	400	75.437	0.468	6.23739	-1.06492	2.58624	7.30231	1	1
chr12	81197914	81333180	-	135266	NM_080440	Slc8a3	solute carrier family 8 (sodium/calcium exchanger), member 3 isoform 2 precursor	110893	chr12	-	81197914	81333180	8	2676	-	11648	61	7.41	0.038	2.89142	-4.38082	-0.744701	7.27224	1	1
chr14	68083883	68087737	+	3854	NM_010910	Nefl	neurofilament light polypeptide	18039	chr14	+	68083883	68087737	4	2676	+	1545	4	2.438	0.006	1.2916	-5.96578	-2.33709	7.25739	1	1
chr1	40681711	40768885	+	87174	NM_001033289	Slc9a2	sodium/hydrogen exchanger 2 precursor	226999	chr1	+	40681711	40768885	12	2676	+	16279	99	14.718	0.087	3.88049	-3.36587	0.257309	7.24636	1	1
chr7	66839734	67152625	+	312891	NM_001033877	Adamts17	ADAM metallopeptidase with thrombospondin type 1 motif, 17 precursor	233332	chr7	+	66839734	67152625	23	2676	+	11475	59	6.011	0.03	2.59	-4.64386	-1.02693	7.23386	1	1
chr2	66673425	66784910	-	111485	NM_009135	Scn7a	sodium channel, voltage-gated, type VII, alpha polypeptide	20272	chr2	-	66673425	66784910	25	2676	-	7229	26	3.113	0.011	1.64293	-5.57347	-1.96527	7.2164	1	1
chrX	7919821	7924410	+	4589	NM_013892	Pcsk1n	proSAAS precursor	30052	chrX	+	7919821	7924410	3	2676	+	1020	0	1.469	0	0.564622	-6.64386	-3.03962	7.20848	1	1
chr9	54286485	54341777	+	55292	NM_177350	Gldn	gliomedin	235379	chr9	+	54286485	54341777	10	2676	+	3178	7	2.159	0.005	1.11703	-6.05889	-2.47093	7.17592	1	1
chr15	28203765	28472045	+	268280	NM_133365	Dnahc5	dynein heavy chain 5, axonemal	110082	chr15	+	28203765	28472045	79	2676	+	9524	20	1.926	0.004	0.953079	-6.15843	-2.60268	7.11151	1	1
chr6	137054824	137169718	-	114894	NM_001164212	Rerg	ras-related and estrogen-regulated growth inhibitor isoform a	232441	chr6	-	137054824	137169718	5	2676	-	26751	192	37.481	0.262	5.22847	-1.87832	1.67508	7.10679	1	1
chrX	72825435	72838544	+	13109	NM_020488	Gabrq	gamma-aminobutyric acid receptor subunit theta precursor	57249	chrX	+	72825435	72838544	9	2676	+	9654	66	15.244	0.101	3.93112	-3.17137	0.379874	7.10248	1	1
chr7	37479108	37769752	-	290644	NM_172385	Zfp536	zinc finger protein 536	243937	chr7	-	37479108	37769752	6	2676	-	6078	32	4.352	0.022	2.12499	-4.96578	-1.4204	7.09077	1	1
chr3	158084438	158562221	-	477783	NM_001081358	Lrrc7	leucine-rich repeat-containing protein 7	242274	chr3	-	158084438	158562221	28	2676	-	4816	17	2.57	0.009	1.36737	-5.71786	-2.17524	7.08523	1	1
chr2	75991131	76338653	-	347522	NM_001081033	Pde11a	dual 3',5'-cyclic-AMP and -GMP phosphodiesterase 11A	241489	chr2	-	75991131	76338653	20	2676	-	1215	0	1.347	0	0.440421	-6.64386	-3.10172	7.08428	1	1
chr6	137054824	137170496	-	115672	NM_181988	Rerg	ras-related and estrogen-regulated growth inhibitor isoform a	232441	chr6	-	137054824	137170496	5	2676	-	25125	185	38.258	0.274	5.25807	-1.81604	1.72101	7.0741	1	1
chr6	137054824	137169718	-	114894	NM_001164214	Rerg	ras-related and estrogen-regulated growth inhibitor isoform b	232441	chr6	-	137054824	137169718	4	2676	-	25491	190	36.642	0.266	5.19582	-1.85726	1.66928	7.05308	1	1
chr2	38351307	38369728	+	18421	NM_010710	Lhx2	LIM/homeobox protein Lhx2	16870	chr2	+	38351307	38369728	5	2676	+	7858	54	10.856	0.073	3.44175	-3.59074	-0.0744979	7.03249	1	1
chr2	11172381	11301226	+	128845	NM_008859	Prkcq	protein kinase C theta type	18761	chr2	+	11172381	11301226	18	2676	+	1351	0	1.288	0	0.37629	-6.64386	-3.13378	7.02015	1	1
chr8	21776554	21795185	+	18631	NM_007843	Defb1	beta-defensin 1 precursor	13214	chr8	+	21776554	21795185	2	2676	+	372	0	1.283	0	0.370722	-6.64386	-3.13657	7.01458	1	1
chr13	92425968	92441658	+	15690	NM_175455	Ankrd34b	ankyrin repeat domain-containing protein 34B	218440	chr13	+	92425968	92441658	5	2676	+	2846	10	2.281	0.008	1.19598	-5.79586	-2.29994	6.99184	1	1
chr1	37946737	37957759	-	11022	NM_027111	Lyg1	lysozyme g-like protein 1 precursor	69541	chr1	-	37946737	37957759	6	2676	-	309	0	1.223	0	0.302173	-6.64386	-3.17084	6.94603	1	1
chrX	155569735	155623327	-	53592	NM_001093750	Ptchd1	patched domain-containing protein 1	211612	chrX	-	155569735	155623327	3	2676	-	23364	175	11.371	0.083	3.50856	-3.42663	0.040965	6.93518	1	1
chr5	139907942	139974724	+	66782	NM_175522	Elfn1	protein phosphatase 1 regulatory subunit 28 precursor	243312	chr5	+	139907942	139974724	2	2676	+	4708	27	3.878	0.022	1.95903	-4.96578	-1.50338	6.92481	1	1
chr15	75045014	75048837	-	3823	NM_010741	Ly6c1	lymphocyte antigen 6C1 isoform 1 precursor	17067	chr15	-	75045014	75048837	4	2676	-	902	5	3.355	0.018	1.75061	-5.15843	-1.70391	6.90904	1	1
chr3	156561793	157316447	+	754654	NM_001039094	Negr1	neuronal growth regulator 1 isoform a precursor	320840	chr3	+	156561793	157316447	7	2676	+	8686	58	5.503	0.036	2.46284	-4.44222	-0.989692	6.90506	1	1
chr4	104367570	104744842	+	377272	NM_177259	Dab1	disabled homolog 1 isoform 2	13131	chr4	+	104367570	104744842	15	2676	+	13835	102	8.252	0.059	3.04649	-3.85726	-0.405384	6.90375	1	1
chr15	75045014	75048837	-	3823	NM_001252055	Ly6c1	lymphocyte antigen 6C1 isoform 1 precursor	17067	chr15	-	75045014	75048837	4	2676	-	907	5	3.315	0.018	1.73335	-5.15843	-1.71254	6.89178	1	1
chr9	41968488	42124289	-	155801	NM_011436	Sorl1	sortilin-related receptor precursor	20660	chr9	-	41968488	42124289	48	2676	-	37974	314	17.285	0.139	4.11228	-2.74662	0.682834	6.8589	1	1
chrX	86191774	86195944	+	4170	NM_007430	Nr0b1	nuclear receptor subfamily 0 group B member 1	11614	chrX	+	86191774	86195944	2	2676	+	645	0	1.135	0	0.195348	-6.64386	-3.22425	6.8392	1	1
chr13	19623174	19632823	+	9649	NM_016687	Sfrp4	secreted frizzled-related sequence protein 4 precursor	20379	chr13	+	19623174	19632823	6	2676	+	25928	228	46.578	0.398	5.54189	-1.29336	2.12426	6.83525	1	1
chr2	22227502	22423370	+	195868	NM_148413	Myo3a	myosin-IIIa	667663	chr2	+	22227502	22423370	20	2676	+	1014	1	1.246	0.001	0.328836	-6.50635	-3.08876	6.83519	1	1
chr1	158362303	158691786	+	329483	NM_007495	Astn1	astrotactin-1 isoform 2 precursor	11899	chr1	+	158362303	158691786	23	2676	+	4378	16	1.92	0.007	0.948601	-5.87832	-2.46486	6.82692	1	1
chr1	158362303	158691786	+	329483	NM_001205204	Astn1	astrotactin-1 isoform 1 precursor	11899	chr1	+	158362303	158691786	23	2676	+	4379	16	1.914	0.007	0.944109	-5.87832	-2.46711	6.82243	1	1
chr6	98238013	98342754	-	104741	NM_001128092	Gm765	uncharacterized protein LOC330390	330390	chr6	-	98238013	98342754	4	2676	-	292	0	1.116	0	0.171207	-6.64386	-3.23632	6.81506	1	1
chr7	54835244	55268888	+	433644	NM_178705	Luzp2	leucine zipper protein 2 precursor	233271	chr7	+	54835244	55268888	12	2676	+	3319	13	1.987	0.008	0.997834	-5.79586	-2.39901	6.79369	1	1
chr9	97444394	98033167	-	588773	NM_022319	Clstn2	calsyntenin-2 precursor	64085	chr9	-	97444394	98033167	18	2676	-	90150	828	65.434	0.584	6.03219	-0.751465	2.64036	6.78365	1	1
chrX	48025145	48034852	-	9707	NM_013912	Apln	apelin precursor	30878	chrX	-	48025145	48034852	3	2676	-	9811	82	9.842	0.08	3.30042	-3.47393	-0.0867573	6.77435	1	1
chr1	172698055	172699966	+	1911	NM_007768	Crp	C-reactive protein precursor	12944	chr1	+	172698055	172699966	2	2676	+	580	0	1.079	0	0.123004	-6.64386	-3.26043	6.76686	1	1
chr1	11414104	11601821	+	187717	NM_001160370	A830018L16Rik	uncharacterized protein C8orf34 homolog isoform 3	320492	chr1	+	11414104	11601821	7	2676	+	13128	101	6.084	0.046	2.60739	-4.15843	-0.77552	6.76582	1	1
chr1	11414104	11601821	+	187717	NM_001160371	A830018L16Rik	uncharacterized protein C8orf34 homolog isoform 4	320492	chr1	+	11414104	11601821	8	2676	+	12679	101	6.492	0.05	2.70088	-4.05889	-0.679005	6.75978	1	1
chr5	5437826	5479143	-	41317	NM_001200025	1700015F17Rik	uncharacterized protein LOC381716	381716	chr5	-	5437826	5479143	7	2676	-	241	0	1.072	0	0.1137	-6.64386	-3.26508	6.75756	1	1
chr7	141218209	141218233	-	24	NR_039575	Mir5115		100628587	chr7	-	141218209	141218233	1	2676	-	8	0	1.053	0	0.0881416	-6.64386	-3.27786	6.732	0	0
chrX	6873483	6948363	+	74880	NM_177914	Dgkk	diacylglycerol kinase kappa	331374	chrX	+	6873483	6948363	27	2676	+	40154	370	18.575	0.166	4.21607	-2.50635	0.854857	6.72242	1	1
chr10	116177350	116274929	+	97579	NM_001161840	Ptprr	receptor-type tyrosine-protein phosphatase R isoform c	19279	chr10	+	116177350	116274929	11	2676	+	1136	3	1.329	0.003	0.421156	-6.26534	-2.92209	6.6865	1	1
chr10	116177257	116274929	+	97672	NM_001161839	Ptprr	receptor-type tyrosine-protein phosphatase R isoform c	19279	chr10	+	116177257	116274929	11	2676	+	1134	3	1.428	0.004	0.524064	-6.15843	-2.81718	6.68249	1	1
chr1	63964726	63968999	+	4273	NR_027824	Gm13749		433315	chr1	+	63964726	63968999	2	2676	+	459	0	1.012	0	0.0313952	-6.64386	-3.30623	6.67525	1	1
chr18	86713047	86718283	+	5236	NM_172633	Cbln2	cerebellin-2 precursor	12405	chr18	+	86713047	86718283	3	2676	+	1488	8	2.135	0.011	1.10098	-5.57347	-2.23624	6.67444	1	1
chr10	116177350	116274929	+	97579	NM_001161838	Ptprr	receptor-type tyrosine-protein phosphatase R isoform c	19279	chr10	+	116177350	116274929	10	2676	+	1153	3	1.293	0.003	0.381837	-6.26534	-2.94175	6.64718	1	1
chr6	6820545	6869533	-	48988	NR_015388	Dlx6as1		320038	chr6	-	6820545	6869533	2	2676	-	1325	0	0.985	0	-0.00723157	-6.64386	-3.32554	6.63662	1	1
chr15	75045472	75048663	-	3191	NM_001252058	Ly6c1	lymphocyte antigen 6C1 isoform 3 precursor	17067	chr15	-	75045472	75048663	3	2676	-	415	2	1.854	0.009	0.898402	-5.71786	-2.40973	6.61626	1	1
chr3	14886425	14900770	+	14345	NM_009801	Car2	carbonic anhydrase 2	12349	chr3	+	14886425	14900770	7	2676	+	13821	139	24.384	0.239	4.60845	-2.00578	1.30134	6.61424	1	1
chr11	76998596	77032343	+	33747	NM_010484	Slc6a4	sodium-dependent serotonin transporter	15567	chr11	+	76998596	77032343	14	2676	+	11256	111	12.941	0.124	3.69499	-2.8997	0.397648	6.59469	1	1
chr10	116143897	116274929	+	131032	NM_001161837	Ptprr	receptor-type tyrosine-protein phosphatase R isoform b	19279	chr10	+	116143897	116274929	13	2676	+	1121	3	1.238	0.003	0.319618	-6.26534	-2.97286	6.58496	1	1
chr16	35155635	35304549	+	148914	NM_001012765	Adcy5	adenylate cyclase type 5	224129	chr16	+	35155635	35304549	21	2676	+	41509	436	25.907	0.265	4.69583	-1.8625	1.41667	6.55832	1	1
chr1	158245268	158356260	-	110992	NM_207583	Fam5b	protein FAM5B precursor	240843	chr1	-	158245268	158356260	8	2676	-	25748	268	19.828	0.201	4.31019	-2.24469	1.03275	6.55488	1	1
chr6	106710378	106749037	-	38659	NM_008370	Il5ra	interleukin-5 receptor subunit alpha precursor	16192	chr6	-	106710378	106749037	13	2676	-	1039	0	0.924	0	-0.0985055	-6.64386	-3.37118	6.54535	1	1
chr16	96281031	96319858	+	38827	NM_033149	B3galt5	beta-1,3-galactosyltransferase 5	93961	chr16	+	96281031	96319858	3	2676	+	4591	35	2.951	0.022	1.56608	-4.96578	-1.69985	6.53187	1	1
chr4	104367559	104680382	+	312823	NM_010014	Dab1	disabled homolog 1 isoform 1	13131	chr4	+	104367559	104680382	7	2676	+	2024	19	5.491	0.05	2.45969	-4.05889	-0.7996	6.51859	1	1
chr16	96235800	96319858	+	84058	NM_001122993	B3galt5	beta-1,3-galactosyltransferase 5	93961	chr16	+	96235800	96319858	4	2676	+	4581	35	2.739	0.02	1.45891	-5.05889	-1.79999	6.5178	1	1
chr2	121545528	121807057	-	261529	NM_172673	Frmd5	FERM domain-containing protein 5	228564	chr2	-	121545528	121807057	15	2676	-	10585	105	7.959	0.077	2.9944	-3.52284	-0.264221	6.51724	1	1
chrX	13661362	13667433	+	6071	NM_175669	Gpr82	probable G-protein coupled receptor 82	319200	chrX	+	13661362	13667433	4	2676	+	1006	3	1.272	0.004	0.358396	-6.15843	-2.90002	6.51683	1	1
chr1	11414104	11975902	+	561798	NM_001160369	A830018L16Rik	uncharacterized protein C8orf34 homolog isoform 1	320492	chr1	+	11414104	11975902	14	2676	+	8081	83	9.15	0.091	3.19535	-3.30757	-0.0561126	6.50292	1	1
chr15	75108160	75111949	-	3789	NM_001099217	Ly6c2	lymphocyte antigen 6C2 precursor	100041546	chr15	-	75108160	75111949	4	2676	-	225	0	0.887	0	-0.15682	-6.64386	-3.40034	6.48704	1	1
chr6	41458929	41463786	+	4857	NM_053243	Prss1	protease, serine, 1 precursor	114228	chr6	+	41458929	41463786	5	2676	+	409	2	1.601	0.008	0.687956	-5.79586	-2.55395	6.48382	1	1
chr12	73997760	74267916	+	270156	NM_172804	Syt16	synaptotagmin-16	238266	chr12	+	73997760	74267916	7	2676	+	755	0	0.881	0	-0.166503	-6.64386	-3.40518	6.47735	1	1
chr1	11414104	11975902	+	561798	NM_177173	A830018L16Rik	uncharacterized protein C8orf34 homolog isoform 2	320492	chr1	+	11414104	11975902	14	2676	+	7958	83	9.04	0.092	3.17792	-3.29336	-0.0577206	6.47128	1	1
chr1	182764905	182895654	+	130749	NM_144796	Susd4	sushi domain-containing protein 4 precursor	96935	chr1	+	182764905	182895654	8	2676	+	20162	228	31.289	0.344	4.96804	-1.49818	1.73493	6.46622	1	1
chrX	159414577	159498947	+	84370	NM_001081124	Map7d2	MAP7 domain-containing protein 2	78283	chrX	+	159414577	159498947	17	2676	+	21015	247	17.22	0.197	4.10685	-2.2723	0.917277	6.37915	1	1
chr3	106201490	106219479	-	17989	NM_145126	Chi3l4	chitinase-3-like protein 4 precursor	104183	chr3	-	106201490	106219479	11	2676	-	393	0	0.822	0	-0.265345	-6.64386	-3.4546	6.37851	1	1
chr9	92309376	92357876	+	48500	NM_001033184	1700057G04Rik	uncharacterized protein LOC78459	78459	chr9	+	92309376	92357876	7	2676	+	273	0	0.82	0	-0.268817	-6.64386	-3.45634	6.37504	1	1
chr12	109743417	109743496	+	79	NR_030272	Mir369		723933	chr12	+	109743417	109743496	1	2676	+	20	0	0.8	0	-0.304006	-6.64386	-3.47393	6.33985	1	1
chr5	91139614	91148432	+	8818	NM_009704	Areg	amphiregulin preproprotein	11839	chr5	+	91139614	91148432	6	2676	+	7407	91	19.51	0.233	4.28688	-2.04097	1.12295	6.32785	1	1
chr15	75045472	75048837	-	3365	NM_001252057	Ly6c1	lymphocyte antigen 6C1 isoform 3 precursor	17067	chr15	-	75045472	75048837	4	2676	-	548	5	2.787	0.025	1.48388	-4.8365	-1.67631	6.32038	1	1
chr18	58836763	59053678	+	216915	NM_175506	Adamts19	A disintegrin and metalloproteinase with thrombospondin motifs 19 precursor	240322	chr18	+	58836763	59053678	23	2676	+	2806	22	1.899	0.014	0.932817	-5.38082	-2.224	6.31364	1	1
chr10	116018362	116274929	+	256567	NM_011217	Ptprr	receptor-type tyrosine-protein phosphatase R isoform a precursor	19279	chr10	+	116018362	116274929	14	2676	+	1122	3	1.022	0.003	0.045443	-6.26534	-3.10995	6.31079	1	1
chr5	86410409	86468990	-	58581	NM_001033233	Tmprss11a	transmembrane protease serine 11A	194597	chr5	-	86410409	86468990	9	2676	-	649	0	0.771	0	-0.356606	-6.64386	-3.50023	6.28725	1	1
chr6	7997807	8192617	-	194810	NM_001037865	Col28a1	collagen alpha-1(XXVIII) chain precursor	213945	chr6	-	7997807	8192617	35	2676	-	2384	18	1.78	0.013	0.83996	-5.44222	-2.30113	6.28218	1	1
chr3	144910920	144932529	-	21609	NM_001033199	AI747448	calcium activated chloride channel precursor	99709	chr3	-	144910920	144932529	14	2676	-	846	2	0.891	0.002	-0.150401	-6.38082	-3.26561	6.23042	1	1
chr3	81996921	82021233	+	24312	NM_021370	Asic5	acid-sensing ion channel 5	58170	chr3	+	81996921	82021233	10	2676	+	379	0	0.722	0	-0.450084	-6.64386	-3.54697	6.19377	1	1
chr15	75044017	75048837	-	4820	NM_001252056	Ly6c1	lymphocyte antigen 6C1 isoform 2 precursor	17067	chr15	-	75044017	75048837	6	2676	-	547	5	2.112	0.019	1.08542	-5.1078	-2.01119	6.19323	1	1
chr18	62548910	62661388	+	112478	NM_177829	Spink10	serine protease inhibitor Kazal-type 10 precursor	328971	chr18	+	62548910	62661388	9	2676	+	390	2	1.085	0.005	0.130931	-6.05889	-2.96398	6.18982	1	1
chrX	72262223	72262308	-	85	NR_029974	Mir452		723919	chrX	-	72262223	72262308	1	2676	-	18	0	0.669	0	-0.558517	-6.64386	-3.60119	6.08534	1	1
chr2	91457530	91513901	+	56371	NM_172668	Lrp4	low-density lipoprotein receptor-related protein 4 isoform 1 precursor	228357	chr2	+	91457530	91513901	38	2676	+	21648	310	8.516	0.119	3.09187	-2.95456	0.068656	6.04643	1	1
chr11	42419756	42632591	+	212835	NM_008070	Gabrb2	gamma-aminobutyric acid receptor subunit beta-2 precursor	14401	chr11	+	42419756	42632591	10	2676	+	6729	82	2.814	0.033	1.49774	-4.53952	-1.52089	6.03726	1	1
chr8	109494026	109542642	+	48616	NM_019938	Pmfbp1	polyamine-modulated factor 1-binding protein 1	56523	chr8	+	109494026	109542642	21	2676	+	5153	71	4.789	0.064	2.26273	-3.75633	-0.746799	6.01906	1	1
chr6	84571413	84593908	-	22495	NM_001177713	Cyp26b1	cytochrome P450 26B1	232174	chr6	-	84571413	84593908	7	2676	-	4336	55	2.914	0.036	1.54794	-4.44222	-1.44714	5.99017	1	1
chr5	75574990	75656721	+	81731	NM_021099	Kit	mast/stem cell growth factor receptor Kit isoform 2 precursor	16590	chr5	+	75574990	75656721	21	2676	+	11305	169	6.912	0.1	2.79119	-3.18442	-0.196618	5.97561	1	1
chr6	84571413	84593810	-	22397	NM_175475	Cyp26b1	cytochrome P450 26B1	232174	chr6	-	84571413	84593810	7	2676	-	4339	55	2.884	0.036	1.53306	-4.44222	-1.45458	5.97529	1	1
chr19	43956307	43986520	-	30213	NM_030703	Cpn1	carboxypeptidase N catalytic chain precursor	93721	chr19	-	43956307	43986520	9	2676	-	351	0	0.619	0	-0.668868	-6.64386	-3.65636	5.97499	1	1
chr5	75574986	75656721	+	81735	NM_001122733	Kit	mast/stem cell growth factor receptor Kit isoform 1 precursor	16590	chr5	+	75574986	75656721	21	2676	+	11306	169	6.892	0.1	2.78701	-3.18442	-0.198705	5.97144	1	1
chr18	60376028	60392629	+	16601	NM_001146275	Iigp1	interferon-inducible GTPase 1	60440	chr18	+	60376028	60392629	3	2676	+	11603	182	11.733	0.179	3.55373	-2.40354	0.575094	5.95727	1	1
chr18	60376028	60392629	+	16601	NM_021792	Iigp1	interferon-inducible GTPase 1	60440	chr18	+	60376028	60392629	2	2676	+	11532	182	12.388	0.19	3.63204	-2.32193	0.655054	5.95396	1	1
chr6	41652769	41680723	-	27954	NM_001007572	Trpv5	transient receptor potential cation channel subfamily V member 5	194352	chr6	-	41652769	41680723	15	2676	-	497	0	0.604	0	-0.703689	-6.64386	-3.67377	5.94017	1	1
chr9	14860253	14869499	+	9246	NM_010287	Gpr83	probable G-protein coupled receptor 83 precursor	14608	chr9	+	14860253	14869499	4	2676	+	1914	25	2.684	0.034	1.42975	-4.50635	-1.5383	5.9361	1	1
chr5	21884453	22344705	-	460252	NM_011261	Reln	reelin precursor	19699	chr5	-	21884453	22344705	64	2676	-	4198	36	1.133	0.009	0.192825	-5.71786	-2.76252	5.91068	1	1
chr11	99566026	99566630	-	604	NM_023511	Krtap3-1	keratin-associated protein 3-1	69473	chr11	-	99566026	99566630	1	2676	-	113	0	0.591	0	-0.734563	-6.64386	-3.68921	5.90929	1	1
chrX	163760139	163761329	-	1190	NR_003640	1700045I19Rik		74264	chrX	-	163760139	163761329	1	2676	-	222	0	0.589	0	-0.739372	-6.64386	-3.69161	5.90448	1	1
chr5	110339811	110343035	-	3224	NM_001164833	P2rx2	purinergic receptor P2X2 isoform b	231602	chr5	-	110339811	110343035	12	2676	-	1129	14	2.083	0.025	1.06557	-4.8365	-1.88546	5.90207	1	1
chr1	15853861	15892722	-	38861	NM_001033288	Sbspon	somatomedin-B and thrombospondin type-1 domain-containing protein precursor	226866	chr1	-	15853861	15892722	5	2676	-	2095	28	2.408	0.031	1.27381	-4.60823	-1.66721	5.88205	1	1
chr5	110339811	110343035	-	3224	NM_001164834	P2rx2	purinergic receptor P2X2 isoform e	231602	chr5	-	110339811	110343035	12	2676	-	1089	14	2.086	0.026	1.06764	-4.79586	-1.86411	5.8635	1	1
chr10	92081745	92165178	-	83433	NR_028262	Rmst		110333	chr10	-	92081745	92165178	13	2676	-	823	6	0.967	0.007	-0.0335695	-5.87832	-2.95595	5.84475	1	1
chr5	23852232	23852277	+	45	NR_028536	Snord93		100217436	chr5	+	23852232	23852277	1	2676	+	8	0	0.561	0	-0.808437	-6.64386	-3.72615	5.83542	0	0
chr18	70240428	70244584	-	4156	NM_029346	Dynap	uncharacterized protein LOC75577	75577	chr18	-	70240428	70244584	3	2676	-	283	1	0.728	0.003	-0.438307	-6.26534	-3.35183	5.82704	1	1
chr2	91457530	91479287	+	21757	NM_001145857	Lrp4	low-density lipoprotein receptor-related protein 4 isoform 2 precursor	228357	chr2	+	91457530	91479287	12	2676	+	4699	75	4.572	0.071	2.19598	-3.62593	-0.714978	5.82191	1	1
chr16	46035656	46120248	-	84592	NM_032465	Cd96	T-cell surface protein tactile precursor	84544	chr16	-	46035656	46120248	15	2676	-	812	8	1.176	0.011	0.246104	-5.57347	-2.66368	5.81957	1	1
chr8	95239042	95306585	-	67543	NM_001195413	Cngb1	cDNA sequence BC016201 isoform 1	333329	chr8	-	95239042	95306585	33	2676	-	2191	21	1.118	0.01	0.173767	-5.64386	-2.73504	5.81762	1	1
chr5	110339811	110343035	-	3224	NM_153400	P2rx2	purinergic receptor P2X2 isoform a	231602	chr5	-	110339811	110343035	11	2676	-	1225	16	2.016	0.026	1.01863	-4.79586	-1.88861	5.81449	1	1
chr7	30633615	30635852	-	2237	NM_007959	Etv2	ETS translocation variant 2	14008	chr7	-	30633615	30635852	6	2676	-	179	0	0.539	0	-0.865122	-6.64386	-3.75449	5.77873	1	1
chr7	107370789	107548655	+	177866	NM_021889	Syt9	synaptotagmin-9	60510	chr7	+	107370789	107548655	7	2676	+	8750	153	7.241	0.123	2.85818	-2.9105	-0.0261609	5.76868	1	1
chr16	27849929	27926128	+	76199	NR_033475	Gm10823		100038623	chr16	+	27849929	27926128	5	2676	+	136	0	0.527	0	-0.897006	-6.64386	-3.77043	5.74685	1	1
chr1	162829560	162866548	-	36988	NM_010231	Fmo1	dimethylaniline monooxygenase [N-oxide-forming] 1	14261	chr1	-	162829560	162866548	9	2676	-	386	0	0.524	0	-0.905088	-6.64386	-3.77447	5.73877	1	1
chr15	10952331	10980162	+	27831	NM_030888	C1qtnf3	complement C1q tumor necrosis factor-related protein 3 isoform 2 precursor	81799	chr15	+	10952331	10980162	6	2676	+	4834	86	6.496	0.112	2.70177	-3.03505	-0.166638	5.73682	1	1
chr1	107422688	107452689	+	30001	NM_027548	Serpinb7	serpin B7	116872	chr1	+	107422688	107452689	8	2676	+	310	0	0.519	0	-0.91866	-6.64386	-3.78126	5.7252	1	1
chr15	10952356	10980162	+	27806	NM_001204134	C1qtnf3	complement C1q tumor necrosis factor-related protein 3 isoform 1 precursor	81799	chr15	+	10952356	10980162	6	2676	+	4836	86	6.003	0.104	2.58808	-3.13289	-0.272405	5.72098	1	1
chr19	22692618	22772381	+	79763	NM_001035245	Trpm3	transient receptor potential cation channel, subfamily M, member 3 isoform h	226025	chr19	+	22692618	22772381	8	2676	+	480	4	0.931	0.008	-0.0877334	-5.79586	-2.9418	5.70813	1	1
chr11	96299170	96301569	+	2399	NM_008269	Hoxb6	homeobox protein Hox-B6	15414	chr11	+	96299170	96301569	2	2676	+	477	5	1.139	0.012	0.200379	-5.50635	-2.65299	5.70673	1	1
chr6	138364480	138581968	-	217488	NM_207222	Lmo3	LIM domain only protein 3	109593	chr6	-	138364480	138581968	5	2676	-	339	0	0.51	0	-0.943416	-6.64386	-3.79364	5.70044	1	1
chr5	91257570	91283076	-	25506	NR_040428	Gm19619		100503265	chr5	-	91257570	91283076	6	2676	-	453	0	0.501	0	-0.968605	-6.64386	-3.80623	5.67525	1	1
chr9	121642715	121672954	+	30239	NM_011703	Vipr1	vasoactive intestinal polypeptide receptor 1 precursor	22354	chr9	+	121642715	121672954	13	2676	+	1777	21	1.145	0.013	0.207893	-5.44222	-2.61716	5.65012	1	1
chr14	32991381	33009398	+	18017	NM_001146021	Lrrc18	leucine-rich repeat-containing protein 18 isoform 2	67580	chr14	+	32991381	33009398	3	2676	+	194	0	0.491	0	-0.997117	-6.64386	-3.82049	5.64674	1	1
chr6	58933535	59024502	-	90967	NM_153574	Fam13a	protein FAM13A	58909	chr6	-	58933535	59024502	18	2676	-	8194	155	6.028	0.111	2.59407	-3.04692	-0.226425	5.64099	1	1
chr1	166130459	166166510	+	36051	NM_021610	Gpa33	cell surface A33 antigen precursor	59290	chr1	+	166130459	166166510	7	2676	+	349	0	0.481	0	-1.02621	-6.64386	-3.83503	5.61765	1	1
chr14	97786846	98169543	-	382697	NM_001038610	Dach1	dachshund homolog 1 isoform 2	13134	chr14	-	97786846	98169543	11	2676	-	2397	35	1.493	0.021	0.587845	-5.01159	-2.21187	5.59943	1	1
chr16	21152658	21153944	-	1286	NM_025634	2310042E22Rik	uncharacterized protein LOC66561	66561	chr16	-	21152658	21153944	1	2676	-	192	0	0.472	0	-1.05289	-6.64386	-3.84838	5.59096	1	1
chr3	59316734	59344256	-	27522	NM_001162884	Igsf10	immunoglobulin superfamily member 10 precursor	242050	chr3	-	59316734	59344256	7	2676	-	19689	392	6.166	0.119	2.62667	-2.95456	-0.163942	5.58123	1	1
chr7	49975349	50863289	+	887940	NM_001037906	Nell1	protein kinase C-binding protein NELL1 precursor	338352	chr7	+	49975349	50863289	20	2676	+	3226	61	3.623	0.067	1.86116	-3.699	-0.918918	5.56016	1	1
chr14	97786846	98169543	-	382697	NM_007826	Dach1	dachshund homolog 1 isoform 1	13134	chr14	-	97786846	98169543	12	2676	-	2401	35	1.451	0.021	0.546956	-5.01159	-2.23232	5.55854	1	1
chr19	24294795	24555827	-	261032	NM_008846	Pip5k1b	phosphatidylinositol 4-phosphate 5-kinase type-1 beta	18719	chr19	-	24294795	24555827	15	2676	-	14882	318	18.606	0.387	4.21847	-1.33279	1.44284	5.55126	1	1
chr11	65277653	65287833	-	10180	NR_040280	Gm12295		327946	chr11	-	65277653	65287833	5	2676	-	4914	98	4.866	0.094	2.2857	-3.26534	-0.489823	5.55104	1	1
chr3	88377735	88378699	-	964	NM_001032298	Bglap2	osteocalcin-2 preproprotein	12097	chr3	-	88377735	88378699	4	2676	-	570	11	3.822	0.072	1.9381	-3.60823	-0.835067	5.54633	1	1
chr13	118714698	118792573	+	77875	NM_008002	Fgf10	fibroblast growth factor 10 precursor	14165	chr13	+	118714698	118792573	3	2676	+	3949	73	2.728	0.049	1.45312	-4.08314	-1.31501	5.53626	1	1
chr3	19644459	19691599	+	47140	NM_001081281	Trim55	tripartite motif-containing protein 55	381485	chr3	+	19644459	19691599	10	2676	+	2250	44	3.976	0.076	1.99494	-3.53952	-0.772289	5.53446	1	1
chr3	81958413	81975728	-	17315	NM_019911	Tdo2	tryptophan 2,3-dioxygenase	56720	chr3	-	81958413	81975728	12	2676	-	426	4	0.824	0.008	-0.261881	-5.79586	-3.02887	5.53398	1	1
chr14	12372562	12823079	-	450517	NM_001042617	Cadps	calcium-dependent secretion activator 1 isoform 2	27062	chr14	-	12372562	12823079	31	2676	-	784	0	0.453	0	-1.11092	-6.64386	-3.87739	5.53294	1	1
chr2	113776312	113829091	-	52779	NM_009162	Scg5	neuroendocrine protein 7B2 precursor	20394	chr2	-	113776312	113829091	6	2676	-	2567	53	6.607	0.133	2.72618	-2.80591	-0.0398678	5.53209	1	1
chr14	12372562	12823079	-	450517	NM_012061	Cadps	calcium-dependent secretion activator 1 isoform 1	27062	chr14	-	12372562	12823079	29	2676	-	784	0	0.452	0	-1.11404	-6.64386	-3.87895	5.52982	1	1
chr12	109710637	109710700	+	63	NR_029650	Mir299		723927	chr12	+	109710637	109710700	1	2676	+	9	0	0.451	0	-1.11716	-6.64386	-3.88051	5.52669	0	0
chr12	34047581	34917095	-	869514	NM_001271386	Hdac9	histone deacetylase 9 isoform 1	79221	chr12	-	34047581	34917095	28	2676	-	18183	384	7.007	0.144	2.81085	-2.699	0.0559283	5.50985	1	1
chr7	61982288	61982359	-	71	NR_037287	Mir344g		100526507	chr7	-	61982288	61982359	1	2676	-	10	0	0.445	0	-1.13606	-6.64386	-3.88996	5.50779	1	1
chr6	41392355	41397256	+	4901	NM_001038997	Gm5771	trypsinogen 12 precursor	436523	chr6	+	41392355	41397256	5	2676	+	116	0	0.445	0	-1.13606	-6.64386	-3.88996	5.50779	1	1
chr11	110025633	110095937	-	70304	NM_153145	Abca8a	ATP-binding cassette sub-family A member 8-A	217258	chr11	-	110025633	110095937	39	2676	-	2399	37	1.349	0.02	0.442545	-5.05889	-2.30817	5.50144	1	1
chr12	74284275	74295950	+	11675	NR_030735	1700086L19Rik		74284	chr12	+	74284275	74295950	4	2676	+	161	1	0.621	0.004	-0.664288	-6.15843	-3.41136	5.49414	1	1
chr8	37522553	38661508	-	1138955	NM_145841	Sgcz	zeta-sarcoglycan	244431	chr8	-	37522553	38661508	8	2676	-	470	3	0.621	0.004	-0.664288	-6.15843	-3.41136	5.49414	1	1
chr19	34008253	34047903	+	39650	NM_172837	Lipk	lipase member K isoform 2 precursor	240633	chr19	+	34008253	34047903	10	2676	+	628	7	0.891	0.01	-0.150401	-5.64386	-2.89713	5.49346	1	1
chr18	36992466	37187657	+	195191	NM_201243	Pcdha8	protocadherin alpha-9 precursor	353235	chr18	+	36992466	37187657	4	2676	+	7443	153	4.484	0.09	2.168	-3.32193	-0.576964	5.48993	1	1
chr18	37090135	37187657	+	97522	NM_001003671	Pcdhac1	protocadherin alpha-C1 precursor	353236	chr18	+	37090135	37187657	4	2676	+	7442	153	4.438	0.089	2.15316	-3.33643	-0.591635	5.48958	1	1
chr18	36930284	37187657	+	257373	NM_054072	Pcdha1	protocadherin alpha-1 precursor	116731	chr18	+	36930284	37187657	4	2676	+	7444	153	4.48	0.09	2.16672	-3.32193	-0.577606	5.48864	1	1
chr18	37010857	37187657	+	176800	NM_009960	Pcdha11	protocadherin alpha-11 precursor	12942	chr18	+	37010857	37187657	4	2676	+	7452	154	4.479	0.09	2.16639	-3.32193	-0.577767	5.48832	1	1
chr18	36939204	37187660	+	248456	NM_198117	Pcdha2	protocadherin alpha 2 precursor	353234	chr18	+	36939204	37187660	4	2676	+	7449	153	4.386	0.088	2.13619	-3.35107	-0.607442	5.48727	1	1
chr8	28646716	29219636	-	572920	NM_153135	Unc5d	netrin receptor UNC5D precursor	210801	chr8	-	28646716	29219636	18	2676	-	4022	62	1.378	0.021	0.473008	-5.01159	-2.26929	5.4846	1	1
chr19	34008253	34047903	+	39650	NM_001205349	Lipk	lipase member K isoform 1 precursor	240633	chr19	+	34008253	34047903	10	2676	+	628	7	0.885	0.01	-0.16004	-5.64386	-2.90195	5.48382	1	1
chr18	36997879	37187657	+	189778	NM_138661	Pcdha9	protocadherin alpha-10	192161	chr18	+	36997879	37187657	4	2676	+	7471	155	4.418	0.089	2.14666	-3.33643	-0.594886	5.48308	1	1
chr18	36952688	37187657	+	234969	NM_007766	Pcdha4	protocadherin alpha-4 precursor	12936	chr18	+	36952688	37187657	4	2676	+	7442	154	4.416	0.089	2.146	-3.33643	-0.595212	5.48243	1	1
chr18	37005319	37187657	+	182338	NM_009961	Pcdha10	protocadherin alpha-12 precursor	12943	chr18	+	37005319	37187657	4	2676	+	7442	155	4.484	0.091	2.168	-3.30757	-0.569786	5.47557	1	1
chr18	37143968	37187657	+	43689	NM_001003672	Pcdhac2	protocadherin alpha-C2 precursor	353237	chr18	+	37143968	37187657	4	2676	+	11636	255	6.778	0.144	2.76299	-2.699	0.0319944	5.46198	1	1
chr18	37020229	37187657	+	167428	NM_138663	Pcdha12	protocadherin alpha-13 precursor	192164	chr18	+	37020229	37187657	4	2676	+	7442	158	4.473	0.092	2.16446	-3.29336	-0.564447	5.45782	1	1
chr18	36973923	37187657	+	213734	NM_009957	Pcdha7	protocadherin alpha-7 precursor	12939	chr18	+	36973923	37187657	4	2676	+	7444	158	4.508	0.093	2.17568	-3.27928	-0.5518	5.45497	1	1
chr18	60212076	60247820	+	35744	NM_001033767	Gm4951	uncharacterized protein LOC240327	240327	chr18	+	60212076	60247820	3	2676	+	982	15	1.171	0.017	0.240009	-5.2109	-2.48544	5.45091	1	1
chr18	36967755	37187657	+	219902	NM_007767	Pcdha6	protocadherin alpha-6 precursor	12937	chr18	+	36967755	37187657	4	2676	+	7442	159	4.484	0.093	2.168	-3.27928	-0.555642	5.44728	1	1
chr3	122293584	122293703	-	119	NR_030439	Mir760		791077	chr3	-	122293584	122293703	1	2676	-	16	0	0.425	0	-1.20091	-6.64386	-3.92238	5.44294	1	1
chr18	36946206	37187657	+	241451	NM_138662	Pcdha3	protocadherin alpha-3 precursor	192163	chr18	+	36946206	37187657	4	2676	+	7458	161	4.503	0.095	2.17409	-3.25154	-0.538726	5.42563	1	1
chr17	40811148	40840754	+	29606	NM_011269	Rhag	ammonium transporter Rh type A precursor	19743	chr17	+	40811148	40840754	10	2676	+	1496	29	2.04	0.038	1.03562	-4.38082	-1.6726	5.41645	1	1
chr5	67607882	67613987	+	6105	NM_001033415	Shisa3	protein shisa-3 homolog precursor	330096	chr5	+	67607882	67613987	2	2676	+	2018	37	1.698	0.03	0.772308	-4.64386	-1.93577	5.41616	1	1
chr13	76384960	77031810	+	646850	NM_030174	Mctp1	multiple C2 domains, transmembrane 1	78771	chr13	+	76384960	77031810	21	2676	+	13002	300	9.574	0.215	3.26063	-2.152	0.554312	5.41263	1	1
chr15	92161356	92341967	+	180611	NM_001159647	Cntn1	contactin-1 precursor	12805	chr15	+	92161356	92341967	24	2676	+	9221	205	5.006	0.108	2.32654	-3.08314	-0.378302	5.40968	1	1
chr15	92128127	92341967	+	213840	NM_007727	Cntn1	contactin-1 precursor	12805	chr15	+	92128127	92341967	24	2676	+	9213	205	5.087	0.11	2.34965	-3.05889	-0.354623	5.40854	1	1
chr3	88368616	88369720	-	1104	NM_031368	Bglap3	osteocalcin-related protein precursor	12095	chr3	-	88368616	88369720	4	2676	-	203	3	1.049	0.015	0.0827026	-5.32193	-2.61961	5.40463	1	1
chr16	36750163	36784962	-	34799	NM_021301	Slc15a2	solute carrier family 15 member 2 isoform 1	57738	chr16	-	36750163	36784962	22	2676	-	7454	168	5.875	0.129	2.55704	-2.84684	-0.1449	5.40389	1	1
chr15	92051164	92341967	+	290803	NM_001159648	Cntn1	contactin-1 precursor	12805	chr15	+	92051164	92341967	24	2676	+	9315	208	5.187	0.113	2.37768	-3.02327	-0.322795	5.40095	1	1
chr2	131853677	131859747	-	6070	NM_001166206	Erv3	endogenous retroviral sequence 3 precursor	71995	chr2	-	131853677	131859747	2	2676	-	7354	171	6.875	0.155	2.78346	-2.59946	0.0919973	5.38292	1	1
chr13	18948370	19150915	+	202545	NM_175007	Amph	amphiphysin	218038	chr13	+	18948370	19150915	21	2676	+	2635	55	2.605	0.053	1.38681	-3.9885	-1.30085	5.37532	1	1
chr6	23596253	23839421	-	243168	NM_001252109	Cadps2	calcium-dependent secretion activator 2 isoform 6	320405	chr6	-	23596253	23839421	5	2676	-	709	13	1.512	0.027	0.605968	-4.75633	-2.07518	5.3623	1	1
chrX	112239048	112243852	+	4804	NM_001177389	4933403O08Rik	uncharacterized protein LOC71030	71030	chrX	+	112239048	112243852	3	2676	+	193	0	0.401	0	-1.28279	-6.64386	-3.96332	5.36107	1	1
chr13	74009418	74035753	+	26335	NM_182839	Tppp	tubulin polymerization-promoting protein	72948	chr13	+	74009418	74035753	4	2676	+	17129	414	10.628	0.25	3.41116	-1.94342	0.733869	5.35457	1	1
chr1	171173263	171196268	-	23005	NM_025557	Pcp4l1	Purkinje cell protein 4-like protein 1	66425	chr1	-	171173263	171196268	3	2676	-	6894	169	13.823	0.33	3.79004	-1.55639	1.11682	5.34644	1	1
chr10	34389980	34397085	+	7105	NM_009925	Col10a1	collagen alpha-1(X) chain precursor	12813	chr10	+	34389980	34397085	3	2676	+	1797	36	1.813	0.035	0.866315	-4.47393	-1.80381	5.34025	1	1
chr5	137892932	137921619	-	28687	NM_007819	Cyp3a13	cytochrome P450 3A13	13113	chr5	-	137892932	137921619	13	2676	-	370	0	0.395	0	-1.30401	-6.64386	-3.97393	5.33985	1	1
chr19	22692618	22769380	+	76762	NM_001035246	Trpm3	transient receptor potential cation channel, subfamily M, member 3 isoform i	226025	chr19	+	22692618	22769380	8	2676	+	625	4	0.513	0.003	-0.935117	-6.26534	-3.60023	5.33023	1	1
chr5	43601921	43616586	+	14665	NM_175425	C1qtnf7	complement C1q tumor necrosis factor-related protein 7 isoform b precursor	109323	chr5	+	43601921	43616586	3	2676	+	31737	807	78.673	1.946	6.29798	0.967906	3.63294	5.33007	1	1
chr5	43515568	43616586	+	101018	NM_001135172	C1qtnf7	complement C1q tumor necrosis factor-related protein 7 isoform a precursor	109323	chr5	+	43515568	43616586	3	2676	+	34759	887	67.304	1.67	6.07283	0.748461	3.41065	5.32437	1	1
chr3	109851756	110143472	-	291716	NM_001163351	Ntng1	netrin-G1 isoform f precursor	80883	chr3	-	109851756	110143472	5	2676	-	825	14	1.19	0.02	0.263034	-5.05889	-2.39793	5.32193	1	1
chr3	144879324	144896011	-	16687	NM_001039222	Gm6289	uncharacterized protein LOC622139 precursor	622139	chr3	-	144879324	144896011	4	2676	-	87	0	0.388	0	-1.32916	-6.64386	-3.98651	5.3147	1	1
chr1	66924295	66935366	-	11071	NM_001113387	Myl1	myosin light chain 1/3, skeletal muscle isoform isoform 3f	17901	chr1	-	66924295	66935366	7	2676	-	100	0	0.387	0	-1.33279	-6.64386	-3.98832	5.31107	1	1
chr19	54045181	54048982	+	3801	NM_007417	Adra2a	alpha-2A adrenergic receptor	11551	chr19	+	54045181	54048982	1	2676	+	25234	642	20.966	0.519	4.39067	-0.91866	1.736	5.30933	1	1
chr18	36960439	37187657	+	227218	NM_009959	Pcdha5	protocadherin alpha-5 precursor	12941	chr18	+	36960439	37187657	4	2676	+	7503	179	4.552	0.106	2.18967	-3.1078	-0.459068	5.29747	1	1
chr18	59175339	59411336	+	235997	NM_001081328	Chsy3	chondroitin sulfate synthase 3	78923	chr18	+	59175339	59411336	3	2676	+	22166	569	18.033	0.45	4.17337	-1.12029	1.52654	5.29366	1	1
chr12	117516478	117756978	+	240500	NM_175930	Rapgef5	rap guanine nucleotide exchange factor 5	217944	chr12	+	117516478	117756978	28	2676	+	27809	716	22.028	0.552	4.46192	-0.831358	1.81528	5.29328	1	1
chr16	36771876	36784962	-	13086	NM_001145899	Slc15a2	solute carrier family 15 member 2 isoform 2	57738	chr16	-	36771876	36784962	7	2676	-	130	0	0.378	0	-1.36587	-6.64386	-4.00486	5.27798	1	1
chr1	86666292	86670573	-	4281	NM_010933	Nppc	C-type natriuretic peptide preproprotein	18159	chr1	-	86666292	86670573	3	2676	-	353	6	1.07	0.018	0.111031	-5.15843	-2.5237	5.26946	1	1
chr12	74284275	74295950	+	11675	NR_030734	1700086L19Rik		74284	chr12	+	74284275	74295950	5	2676	+	161	1	0.488	0.003	-1.00578	-6.26534	-3.63556	5.25956	1	1
chr12	74284275	74295950	+	11675	NR_030733	1700086L19Rik		74284	chr12	+	74284275	74295950	5	2676	+	161	1	0.486	0.003	-1.01159	-6.26534	-3.63847	5.25376	1	1
chrX	9885621	9994543	+	108922	NM_177704	Sytl5	synaptotagmin-like protein 5	236643	chrX	+	9885621	9994543	17	2676	+	2800	68	3.843	0.091	1.94598	-3.30757	-0.680795	5.25355	1	1
chr19	34100942	34122687	+	21745	NM_023903	Lipm	lipase member M precursor	78753	chr19	+	34100942	34122687	10	2676	+	936	17	1.094	0.019	0.14274	-5.1078	-2.48253	5.25054	1	1
chr14	59647740	60086834	-	439094	NM_015803	Atp8a2	probable phospholipid-transporting ATPase IB	50769	chr14	-	59647740	60086834	36	2676	-	4644	114	3.98	0.095	1.99639	-3.25154	-0.627575	5.24793	1	1
chr6	23262773	23839421	-	576648	NM_001252106	Cadps2	calcium-dependent secretion activator 2 isoform 3	320405	chr6	-	23262773	23839421	29	2676	-	2655	58	1.799	0.038	0.855192	-4.38082	-1.76281	5.23601	1	1
chr10	106470309	106933468	+	463159	NM_177373	Ppfia2	liprin-alpha-2 isoform 2	327814	chr10	+	106470309	106933468	32	2676	+	2420	46	1.188	0.022	0.260628	-4.96578	-2.35258	5.22641	1	1
chr10	106470309	106933468	+	463159	NM_001205341	Ppfia2	liprin-alpha-2 isoform 1	327814	chr10	+	106470309	106933468	32	2676	+	2420	46	1.187	0.022	0.259423	-4.96578	-2.35318	5.22521	1	1
chr2	164597212	164613626	-	17169	NM_001080550	Wfdc8	WAP four-disulfide core domain protein 8	277343	chr2	-	164597212	164613626	8	2676	-	205	0	0.361	0	-1.43051	-6.64386	-4.03718	5.21335	1	1
chr16	89419322	89420111	-	789	NM_010673	Krtap6-2	keratin-associated protein 6-2	16701	chr16	-	89419322	89420111	1	2676	-	90	0	0.36	0	-1.4344	-6.64386	-4.03913	5.20945	1	1
chr3	92849948	92851286	-	1338	NM_028628	Lce1l	late cornified envelope 1L	73730	chr3	-	92849948	92851286	2	2676	-	464	11	2.187	0.05	1.13553	-4.05889	-1.46168	5.19443	1	1
chr16	44867096	44915840	+	48744	NM_206535	Cd200r2	cell surface glycoprotein CD200 receptor 2 precursor	271375	chr16	+	44867096	44915840	6	2676	+	582	11	1.05	0.019	0.0840643	-5.1078	-2.51187	5.19187	1	1
chr4	108942842	108972077	-	29235	NR_040664	8030443G20Rik		77173	chr4	-	108942842	108972077	6	2676	-	797	20	2.787	0.068	1.48388	-3.68038	-1.09825	5.16426	1	1
chr9	51765351	51853059	+	87708	NM_175535	Arhgap20	rho GTPase-activating protein 20	244867	chr9	+	51765351	51853059	15	2676	+	3371	77	1.673	0.037	0.751035	-4.4112	-1.83008	5.16223	1	1
chr1	26681800	26687460	-	5660	NM_001033764	4931408C20Rik	uncharacterized protein LOC210940	210940	chr1	-	26681800	26687460	2	2676	-	477	0	0.348	0	-1.48197	-6.64386	-4.06291	5.16189	1	1
chr14	102976580	102982637	-	6057	NM_177715	Kctd12	BTB/POZ domain-containing protein KCTD12	239217	chr14	-	102976580	102982637	1	2676	-	268441	7701	139.965	3.905	7.12903	1.96901	4.54902	5.16001	1	1
chr19	34668405	34747111	-	78706	NM_172838	Slc16a12	monocarboxylate transporter 12	240638	chr19	-	34668405	34747111	7	2676	-	2090	48	1.706	0.038	0.77905	-4.38082	-1.80089	5.15987	1	1
chr3	153973435	154271720	+	298285	NM_001081263	Slc44a5	choline transporter-like protein 5	242259	chr3	+	153973435	154271720	22	2676	+	2525	60	1.947	0.045	0.968644	-4.18442	-1.60789	5.15307	1	1
chr16	36321664	36334332	-	12668	NM_001001332	BC117090	stefin A1-like protein	100038854	chr16	-	36321664	36334332	3	2676	-	41	0	0.335	0	-1.53533	-6.64386	-4.08959	5.10852	1	1
chr13	25921034	25966316	-	45282	NR_045062	Gm11351		100503530	chr13	-	25921034	25966316	4	2676	-	1201	34	6.528	0.18	2.70885	-2.39593	0.15646	5.10478	1	1
chr19	21391306	21472661	-	81355	NM_010266	Gda	guanine deaminase	14544	chr19	-	21391306	21472661	14	2676	-	47385	1402	27.625	0.795	4.78842	-0.312939	2.23774	5.10136	1	1
chr4	88122039	88122125	+	86	NR_030478	Mir491		735282	chr4	+	88122039	88122125	1	2676	+	9	0	0.33	0	-1.55639	-6.64386	-4.10012	5.08746	0	0
chr16	36359381	36367570	-	8189	NM_001082546	BC100530	stefin A-like protein	100034684	chr16	-	36359381	36367570	3	2676	-	46	0	0.329	0	-1.56064	-6.64386	-4.10225	5.08321	1	1
chr3	31149919	31164326	+	14407	NM_008770	Cldn11	claudin-11	18417	chr3	+	31149919	31164326	3	2676	+	395	6	0.666	0.01	-0.564905	-5.64386	-3.10438	5.07895	1	1
chr18	43531407	43687773	-	156366	NM_001163637	Jakmip2	janus kinase and microtubule interacting protein 2	76217	chr18	-	43531407	43687773	22	2676	-	401	1	0.361	0.001	-1.43051	-6.50635	-3.96843	5.07584	1	1
chr9	15910192	16378231	-	468039	NM_001080814	Fat3	protocadherin Fat 3 precursor	270120	chr9	-	15910192	16378231	25	2676	-	15643	421	2.675	0.07	1.42492	-3.64386	-1.10947	5.06878	1	1
chr2	127633225	127656695	-	23470	NM_001171187	Mal	myelin and lymphocyte protein isoform 2	17153	chr2	-	127633225	127656695	3	2676	-	264	0	0.319	0	-1.60384	-6.64386	-4.12385	5.04002	1	1
chr3	92385684	92387319	+	1635	NM_011474	Sprr2h	small proline-rich protein 2H	20762	chr3	+	92385684	92387319	2	2676	+	270	6	1.141	0.025	0.202888	-4.8365	-2.31681	5.03939	1	1
chr11	43528783	43586997	+	58251	NM_001045530	Ccnjl	cyclin-J-like protein	380694	chr11	+	43528783	43586997	6	2676	+	3322	96	3.926	0.11	1.97673	-3.05889	-0.541082	5.03562	1	1
chr18	20030797	20059505	-	28708	NM_013505	Dsc2	desmocollin-2 precursor	13506	chr18	-	20030797	20059505	17	2676	-	12297	373	8.794	0.259	3.13816	-1.89432	0.621919	5.03248	1	1
chr8	104540806	104550343	+	9537	NM_053070	Car7	carbonic anhydrase 7	12354	chr8	+	104540806	104550343	7	2676	+	1460	41	2.998	0.082	1.5888	-3.44222	-0.926709	5.03103	1	1
chr6	136954522	136963483	+	8961	NM_023898	Pde6h	retinal cone rhodopsin-sensitive cGMP 3',5'-cyclic phosphodiesterase subunit gamma	78600	chr6	+	136954522	136963483	4	2676	+	755	22	4.273	0.121	2.09862	-2.93236	-0.41687	5.03098	1	1
chr12	34371496	34528889	-	157393	NM_024124	Hdac9	histone deacetylase 9 isoform 2	79221	chr12	-	34371496	34528889	12	2676	-	20778	640	14.819	0.444	3.89035	-1.13924	1.37556	5.02959	1	1
chr14	32599926	32649246	+	49320	NM_001001796	Prrxl1	dorsal root ganglia homeobox protein	107751	chr14	+	32599926	32649246	7	2676	+	155	0	0.316	0	-1.61706	-6.64386	-4.13046	5.0268	1	1
chr14	48120868	48260883	+	140015	NM_033602	Peli2	E3 ubiquitin-protein ligase pellino homolog 2	93834	chr14	+	48120868	48260883	6	2676	+	8298	243	4.48	0.128	2.16672	-2.85726	-0.345272	5.02398	1	1
chr6	23262773	23839421	-	576648	NM_001252110	Cadps2	calcium-dependent secretion activator 2 isoform 7	320405	chr6	-	23262773	23839421	28	2676	-	2770	72	1.81	0.046	0.863938	-4.15843	-1.64725	5.02237	1	1
chr6	23262773	23839421	-	576648	NM_001252105	Cadps2	calcium-dependent secretion activator 2 isoform 2	320405	chr6	-	23262773	23839421	29	2676	-	2773	72	1.806	0.046	0.860764	-4.15843	-1.64883	5.01919	1	1
chr16	96200469	96228933	+	28464	NM_015825	Sh3bgr	SH3 domain-binding glutamic acid-rich protein	50795	chr16	+	96200469	96228933	8	2676	+	63215	2004	151.128	4.659	7.23972	2.22311	4.73142	5.01661	1	1
chr12	104146906	104153872	-	6966	NM_008458	Serpina3c	serine protease inhibitor A3C precursor	16625	chr12	-	104146906	104153872	5	2676	-	3152	95	5.89	0.173	2.56071	-2.45008	0.0553153	5.0108	1	1
chr6	23262773	23839421	-	576648	NM_153163	Cadps2	calcium-dependent secretion activator 2 isoform 1	320405	chr6	-	23262773	23839421	30	2676	-	2773	72	1.763	0.045	0.826193	-4.18442	-1.67912	5.01062	1	1
chr14	37102139	37110101	-	7962	NM_001206684	2610528A11Rik	uncharacterized protein LOC70045 precursor	70045	chr14	-	37102139	37110101	3	2676	-	451	12	1.884	0.049	0.921436	-4.08314	-1.58085	5.00458	1	1
chr12	90724551	90738438	-	13887	NM_010050	Dio2	type II iodothyronine deiodinase	13371	chr12	-	90724551	90738438	2	2676	-	1931	43	1.049	0.023	0.0827026	-4.92139	-2.41934	5.00409	1	1
chr10	59403684	59421976	+	18292	NM_023530	Pla2g12b	group XIIB secretory phospholipase A2-like protein precursor	69836	chr10	+	59403684	59421976	4	2676	+	1034	30	3.063	0.086	1.61965	-3.38082	-0.880587	5.00047	1	1
chr2	127633225	127656695	-	23470	NM_010762	Mal	myelin and lymphocyte protein isoform 1	17153	chr2	-	127633225	127656695	4	2676	-	273	0	0.31	0	-1.64386	-6.64386	-4.14386	5	1	1
chr6	53815467	53820825	-	5358	NM_025817	Tril	TLR4 interactor with leucine rich repeats precursor	66873	chr6	-	53815467	53820825	1	2676	-	6765	201	3.987	0.115	1.99892	-3	-0.500541	4.99892	1	0
chr19	39842659	39886769	-	44110	NM_001104525	Cyp2c69	cytochrome P450, family 2, subfamily c, polypeptide 69 precursor	100043108	chr19	-	39842659	39886769	9	2676	-	209	1	0.373	0.002	-1.38458	-6.38082	-3.8827	4.99624	1	0
chr1	105276916	105356710	-	79794	NM_001160368	Rnf152	E3 ubiquitin-protein ligase RNF152	320311	chr1	-	105276916	105356710	2	2676	-	11161	333	4.193	0.122	2.07142	-2.92139	-0.424985	4.99281	1	0
chr1	105276916	105356710	-	79794	NM_178779	Rnf152	E3 ubiquitin-protein ligase RNF152	320311	chr1	-	105276916	105356710	3	2676	-	11232	335	4.159	0.121	2.0597	-2.93236	-0.43633	4.99206	1	0
chr12	104387163	104394257	+	7094	NM_009253	Serpina3m	serine protease inhibitor A3M precursor	20717	chr12	+	104387163	104394257	5	2676	+	6181	195	11.766	0.361	3.55778	-1.43051	1.06363	4.98829	1	0
chr15	13034199	13173639	-	139440	NM_007666	Cdh6	cadherin-6 precursor	12563	chr15	-	13034199	13173639	12	2676	-	31875	1027	38.246	1.198	5.25761	0.27262	2.76512	4.98499	1	0
chrX	164497902	164539752	+	41850	NM_027027	Asb9	ankyrin repeat and SOCS box protein 9	69299	chrX	+	164497902	164539752	8	2676	+	109	0	0.305	0	-1.66658	-6.64386	-4.15522	4.97728	1	0
chr18	7088232	7297901	-	209669	NM_001081393	Armc4	armadillo repeat-containing protein 4	74934	chr18	-	7088232	7297901	21	2676	-	405	2	0.368	0.002	-1.40354	-6.38082	-3.89218	4.97728	1	0
chr2	134786163	135475258	+	689095	NM_001145830	Plcb1	1-phosphatidylinositol 4,5-bisphosphate phosphodiesterase beta-1 isoform 1	18795	chr2	+	134786163	135475258	32	2676	+	15671	495	7.072	0.217	2.82416	-2.13924	0.342461	4.96339	1	0
chr2	134786163	135475258	+	689095	NM_019677	Plcb1	1-phosphatidylinositol 4,5-bisphosphate phosphodiesterase beta-1 isoform 2	18795	chr2	+	134786163	135475258	33	2676	+	16119	509	7.154	0.22	2.84077	-2.12029	0.360236	4.96106	1	0
chr16	96592078	97170735	-	578657	NM_031174	Dscam	Down syndrome cell adhesion molecule homolog precursor	13508	chr16	-	96592078	97170735	33	2676	-	712	0	0.301	0	-1.68501	-6.64386	-4.16443	4.95884	1	0
chr6	142298424	142303819	+	5395	NM_010491	Iapp	islet amyloid polypeptide precursor	15874	chr6	+	142298424	142303819	3	2676	+	66	0	0.3	0	-1.68966	-6.64386	-4.16676	4.9542	1	0
chr3	83766320	83774314	+	7994	NM_009144	Sfrp2	secreted frizzled-related protein 2 precursor	20319	chr3	+	83766320	83774314	3	2676	+	205239	6812	323.921	10.456	8.33954	3.38764	5.86359	4.9519	1	0
chr1	66924295	66945056	-	20761	NM_021285	Myl1	myosin light chain 1/3, skeletal muscle isoform isoform 1f	17901	chr1	-	66924295	66945056	7	2676	-	94	0	0.299	0	-1.69432	-6.64386	-4.16909	4.94953	1	0
chr7	120186383	120201988	-	15605	NM_016669	Crym	thiomorpholine-carboxylate dehydrogenase	12971	chr7	-	120186383	120201988	8	2676	-	58566	1951	147.259	4.771	7.20231	2.25731	4.72981	4.945	1	0
chr10	102481755	102490418	-	8663	NM_024435	Nts	neurotensin/neuromedin N precursor	67405	chr10	-	102481755	102490418	4	2676	-	169	2	0.452	0.005	-1.11404	-6.05889	-3.58646	4.94486	1	0
chr2	163225453	163323102	+	97649	NM_001098799	Tox2	TOX high mobility group box family member 2	269389	chr2	+	163225453	163323102	9	2676	+	1287	38	2.427	0.07	1.28511	-3.64386	-1.17937	4.92896	1	0
chr1	32172805	32657738	+	484933	NM_133235	Khdrbs2	KH domain-containing, RNA-binding, signal transduction-associated protein 2	170771	chr1	+	32172805	32657738	9	2676	+	873	25	2.029	0.057	1.02786	-3.8997	-1.43592	4.92756	1	0
chr1	169655500	169693526	+	38026	NM_009063	Rgs5	regulator of G-protein signaling 5	19737	chr1	+	169655500	169693526	5	2676	+	3075	101	5.368	0.171	2.42707	-2.46594	-0.0194343	4.89301	1	0
chr1	175059075	175492545	-	433470	NM_011880	Rgs7	regulator of G-protein signaling 7 isoform 1	24012	chr1	-	175059075	175492545	17	2676	-	3233	104	4.238	0.133	2.08678	-2.80591	-0.359565	4.8927	1	0
chr12	109709059	109709125	+	66	NR_029880	Mir379		723858	chr12	+	109709059	109709125	1	2676	+	6	0	0.287	0	-1.75147	-6.64386	-4.19766	4.89239	0	0
chr19	7478517	7478561	+	44	NR_028566	Snord118		100216530	chr19	+	7478517	7478561	1	2676	+	4	0	0.287	0	-1.75147	-6.64386	-4.19766	4.89239	0	0
chr5	86705185	86745807	-	40622	NM_172880	Tmprss11e	transmembrane protease serine 11E	243084	chr5	-	86705185	86745807	10	2676	-	406	3	0.376	0.003	-1.37333	-6.26534	-3.81934	4.89202	1	0
chr3	151437881	151545081	+	107200	NM_133222	Eltd1	EGF, latrophilin seven transmembrane domain-containing protein 1 precursor	170757	chr3	+	151437881	151545081	16	2676	+	1019	23	0.784	0.017	-0.332789	-5.2109	-2.77184	4.87811	1	0
chr18	10325178	10562941	+	237763	NM_001083628	Greb1l	GREB1-like protein	381157	chr18	+	10325178	10562941	33	2676	+	17730	597	6.649	0.218	2.73531	-2.13289	0.301206	4.8682	1	0
chr5	88376107	88385916	+	9809	NM_027793	Amtn	amelotin precursor	71421	chr5	+	88376107	88385916	9	2676	+	91	0	0.281	0	-1.78091	-6.64386	-4.21238	4.86295	1	0
chr8	95311612	95321328	+	9732	NM_028532	Tepp	testis, prostate and placenta-expressed protein isoform 2	73407	chr8	+	95311612	95321328	7	2676	+	57	0	0.28	0	-1.78588	-6.64386	-4.21487	4.85798	1	0
chr6	76881636	77979667	-	1098031	NM_009819	Ctnna2	catenin alpha-2 isoform 2	12386	chr6	-	76881636	77979667	19	2676	-	8896	304	6.975	0.232	2.80426	-2.04692	0.37867	4.85118	1	0
chr6	76881636	77979667	-	1098031	NM_001109764	Ctnna2	catenin alpha-2 isoform 2	12386	chr6	-	76881636	77979667	20	2676	-	9015	312	6.894	0.232	2.78743	-2.04692	0.370256	4.83435	1	0
chr1	175059075	175492545	-	433470	NM_001199003	Rgs7	regulator of G-protein signaling 7 isoform 2	24012	chr1	-	175059075	175492545	18	2676	-	3248	109	4.124	0.135	2.04754	-2.78588	-0.369168	4.83341	1	0
chr6	76881636	77979667	-	1098031	NM_145732	Ctnna2	catenin alpha-2 isoform 1	12386	chr6	-	76881636	77979667	19	2676	-	8983	312	7.117	0.24	2.83329	-2	0.416647	4.83329	1	0
chr3	109780049	110143472	-	363423	NM_001163350	Ntng1	netrin-G1 isoform d precursor	80883	chr3	-	109780049	110143472	8	2676	-	1423	36	0.869	0.021	-0.186065	-5.01159	-2.59883	4.82552	1	0
chr3	109780049	110143472	-	363423	NM_001163348	Ntng1	netrin-G1 isoform b precursor	80883	chr3	-	109780049	110143472	7	2676	-	1423	36	0.868	0.021	-0.187707	-5.01159	-2.59965	4.82388	1	0
chr15	74979811	74983430	-	3619	NM_020498	Ly6i	lymphocyte antigen 6I precursor	57248	chr15	-	74979811	74983430	3	2676	-	76	0	0.273	0	-1.82113	-6.64386	-4.23249	4.82273	1	0
chr11	54304203	54361539	+	57336	NM_001033597	Acsl6	long-chain-fatty-acid--CoA ligase 6 isoform 2	216739	chr11	+	54304203	54361539	21	2676	+	246	1	0.3	0.001	-1.68966	-6.50635	-4.09801	4.81669	1	0
chrX	72432675	72656246	-	223571	NM_008067	Gabra3	gamma-aminobutyric acid receptor subunit alpha-3 precursor	14396	chrX	-	72432675	72656246	10	2676	-	120773	4399	102.338	3.625	6.67734	1.86196	4.26965	4.81538	1	0
chr3	109780049	110143472	-	363423	NM_001163349	Ntng1	netrin-G1 isoform c precursor	80883	chr3	-	109780049	110143472	6	2676	-	1423	36	0.891	0.022	-0.150401	-4.96578	-2.55809	4.81538	1	0
chr19	27322618	27337179	+	14561	NM_183179	Kcnv2	potassium voltage-gated channel subfamily V member 2	240595	chr19	+	27322618	27337179	2	2676	+	436	0	0.271	0	-1.83136	-6.64386	-4.23761	4.8125	1	0
chr3	80843603	80913624	-	70021	NM_010298	Glrb	glycine receptor subunit beta precursor	14658	chr3	-	80843603	80913624	10	2676	-	1210	35	1.279	0.036	0.366252	-4.44222	-2.03799	4.80847	1	0
chr8	124022640	124022722	+	82	NR_035493	Mir1967		100316819	chr8	+	124022640	124022722	1	2676	+	7	0	0.27	0	-1.8365	-6.64386	-4.24018	4.80735	0	0
chr12	74297473	74300468	+	2995	NM_198866	Dbpht2	DNA binding protein with his-thr domain	386753	chr12	+	74297473	74300468	1	2676	+	256	0	0.27	0	-1.8365	-6.64386	-4.24018	4.80735	1	0
chr4	116877401	116989105	+	111704	NM_001029912	Zswim5	zinc finger SWIM domain-containing protein 5	74464	chr4	+	116877401	116989105	14	2676	+	2124	62	1.243	0.035	0.325386	-4.47393	-2.07427	4.79932	1	0
chr3	109780049	110143472	-	363423	NM_133488	Ntng1	netrin-G1 isoform e precursor	80883	chr3	-	109780049	110143472	7	2676	-	1423	36	0.879	0.022	-0.169745	-4.96578	-2.56776	4.79604	1	0
chr16	89487373	89487952	-	579	NM_010675	Krtap8-1	keratin-associated protein 8-1	16703	chr16	-	89487373	89487952	1	2676	-	49	0	0.267	0	-1.85204	-6.64386	-4.24795	4.79181	1	0
chr3	30855949	30897192	+	41243	NM_001134385	Gpr160	probable G-protein coupled receptor 160	71862	chr3	+	30855949	30897192	4	2676	+	6000	217	8.59	0.302	3.10434	-1.68038	0.711977	4.78472	1	0
chr3	109780049	110143472	-	363423	NM_030699	Ntng1	netrin-G1 isoform a precursor	80883	chr3	-	109780049	110143472	8	2676	-	1429	36	0.844	0.021	-0.227692	-5.01159	-2.61964	4.7839	1	0
chr1	23291700	23291784	+	84	NR_029717	Mir30c-2		723964	chr1	+	23291700	23291784	1	2676	+	7	0	0.263	0	-1.87303	-6.64386	-4.25844	4.77083	0	0
chr3	156559832	156561746	-	1914	NR_040400	4930570G19Rik		329782	chr3	-	156559832	156561746	2	2676	-	81	1	0.372	0.004	-1.38836	-6.15843	-3.77339	4.77007	1	0
chr17	31386233	31476309	+	90076	NM_001163748	Pde9a	high affinity cGMP-specific 3',5'-cyclic phosphodiesterase 9A	18585	chr17	+	31386233	31476309	19	2676	+	2449	86	3.753	0.128	1.91188	-2.85726	-0.472688	4.76914	1	0
chr17	31386233	31476309	+	90076	NM_008804	Pde9a	high affinity cGMP-specific 3',5'-cyclic phosphodiesterase 9A	18585	chr17	+	31386233	31476309	19	2676	+	2449	86	3.747	0.128	1.90958	-2.85726	-0.473839	4.76684	1	0
chr11	54303823	54361539	+	57716	NM_001033598	Acsl6	long-chain-fatty-acid--CoA ligase 6 isoform 3	216739	chr11	+	54303823	54361539	21	2676	+	234	1	0.289	0.001	-1.74178	-6.50635	-4.12407	4.76457	1	0
chr14	51195485	51195923	-	438	NM_007449	Ang2	angiogenin-2 precursor	11731	chr14	-	51195485	51195923	1	2676	-	351	12	2.531	0.084	1.3454	-3.4112	-1.0329	4.75659	1	0
chr3	30855949	30897192	+	41243	NM_027965	Gpr160	probable G-protein coupled receptor 160	71862	chr3	+	30855949	30897192	4	2676	+	5856	217	9.164	0.33	3.19755	-1.55639	0.820579	4.75394	1	0
chr11	58432558	58441622	+	9064	NM_001045542	Gm12253	uncharacterized protein LOC624860 precursor	624860	chr11	+	58432558	58441622	7	2676	+	111	0	0.259	0	-1.89432	-6.64386	-4.26909	4.74953	1	0
chr19	29945789	29960715	+	14926	NM_001164724	Il33	interleukin-33 precursor	77125	chr19	+	29945789	29960715	8	2676	+	14437	544	17.845	0.654	4.15826	-0.590745	1.78376	4.749	1	0
chr11	54304203	54361539	+	57336	NM_144823	Acsl6	long-chain-fatty-acid--CoA ligase 6 isoform 1	216739	chr11	+	54304203	54361539	21	2676	+	234	1	0.285	0.001	-1.76121	-6.50635	-4.13378	4.74514	1	0
chr5	91357260	91402994	-	45734	NM_007568	Btc	betacellulin preproprotein	12223	chr5	-	91357260	91402994	6	2676	-	1817	61	1.995	0.065	1.0036	-3.73697	-1.36668	4.74057	1	0
chr19	29925113	29960715	+	35602	NM_133775	Il33	interleukin-33 precursor	77125	chr19	+	29925113	29960715	8	2676	+	14503	552	18.075	0.669	4.17672	-0.558517	1.8091	4.73524	1	0
chr12	104338485	104345739	+	7254	NM_011458	Serpina3k	serine protease inhibitor A3K precursor	20714	chr12	+	104338485	104345739	5	2676	+	942	31	1.801	0.058	0.856787	-3.87832	-1.51077	4.73511	1	0
chr11	54314902	54361539	+	46637	NM_001033599	Acsl6	long-chain-fatty-acid--CoA ligase 6 isoform 4	216739	chr11	+	54314902	54361539	21	2676	+	246	1	0.281	0.001	-1.78091	-6.50635	-4.14363	4.72544	1	0
chr12	104406707	104414329	+	7622	NM_009252	Serpina3n	serine protease inhibitor A3N precursor	20716	chr12	+	104406707	104414329	5	2676	+	124051	4846	187.897	7.138	7.55388	2.83754	5.19571	4.71634	1	0
chr1	16105881	16132550	+	26669	NM_133832	Rdh10	retinol dehydrogenase 10	98711	chr1	+	16105881	16132550	6	2676	+	67229	2626	92.513	3.514	6.53174	1.81721	4.17448	4.71453	1	0
chr17	69275361	69277206	-	1845	NR_045428	2410021H03Rik		69750	chr17	-	69275361	69277206	3	2676	-	547	19	2.267	0.077	1.18713	-3.52284	-1.16785	4.70998	1	0
chr4	48051247	48083352	+	32105	NM_015743	Nr4a3	nuclear receptor subfamily 4 group A member 3	18124	chr4	+	48051247	48083352	6	2676	+	5340	204	8.951	0.333	3.16366	-1.54372	0.80997	4.70738	1	0
chr1	6359330	6394731	+	35401	NM_001195732	Fam150a	uncharacterized protein LOC620393 precursor	620393	chr1	+	6359330	6394731	5	2676	+	68	0	0.25	0	-1.94342	-6.64386	-4.29364	4.70044	1	0
chr3	134829006	134934581	+	105575	NM_021382	Tacr3	neuromedin-K receptor	21338	chr3	+	134829006	134934581	5	2676	+	1071	31	0.899	0.025	-0.137648	-4.8365	-2.48707	4.69885	1	0
chr2	77410626	77816816	-	406190	NM_178723	Zfp385b	zinc finger protein 385B isoform 1	241494	chr2	-	77410626	77816816	10	2676	-	4112	154	4.049	0.147	2.02112	-2.67116	-0.32502	4.69229	1	0
chr4	85205455	85389379	+	183924	NM_019535	Sh3gl2	endophilin-A1	20404	chr4	+	85205455	85389379	9	2676	+	1230	40	1.384	0.044	0.479231	-4.2109	-1.86583	4.69013	1	0
chr17	46231530	46231619	+	89	NR_030466	Mir693		751553	chr17	+	46231530	46231619	1	2676	+	7	0	0.248	0	-1.95456	-6.64386	-4.29921	4.6893	0	0
chr6	23427097	23839421	-	412324	NM_001252108	Cadps2	calcium-dependent secretion activator 2 isoform 5	320405	chr6	-	23427097	23839421	11	2676	-	1420	50	2.026	0.069	1.02574	-3.662	-1.31813	4.68774	1	0
chr12	104314569	104320586	+	6017	NM_001101472	Serpina3j	serine (or cysteine) peptidase inhibitor, clade A (alpha-1 antiproteinase, antitrypsin), member 3J precursor	238395	chr12	+	104314569	104320586	4	2676	+	1034	35	1.634	0.054	0.71721	-3.96578	-1.62429	4.68299	1	0
chr13	27849401	27857708	+	8367	NM_001045532	Prl2c1	Prolactin family 2, subfamily c, member 1 precursor	666317	chr13	+	27849401	27857708	5	2676	+	55	0	0.246	0	-1.96578	-6.64386	-4.30482	4.67807	1	0
chr17	66555251	66594622	-	39371	NM_028998	Themis3	protein THEMIS3	74556	chr17	-	66555251	66594622	4	2676	-	242	4	0.425	0.007	-1.20091	-5.87832	-3.53962	4.67741	1	0
chr3	154786290	155055407	-	269117	NM_177066	Tnni3k	serine/threonine-protein kinase TNNI3K	435766	chr3	-	154786290	155055407	25	2676	-	1071	34	1.112	0.034	0.166073	-4.50635	-2.17014	4.67243	1	0
chr3	127789912	127798389	+	8477	NM_145133	Tifa	TRAF-interacting protein with FHA domain-containing protein A	211550	chr3	+	127789912	127798389	3	2676	+	28316	1136	41.846	1.633	5.38736	0.716332	3.05185	4.67103	1	0
chr6	23409369	23839421	-	430052	NM_001252107	Cadps2	calcium-dependent secretion activator 2 isoform 4	320405	chr6	-	23409369	23839421	14	2676	-	1614	55	1.62	0.054	0.704872	-3.96578	-1.63046	4.67066	1	0
chr3	156548414	156561687	-	13273	NR_040398	4930570G19Rik		329782	chr3	-	156548414	156561687	3	2676	-	341	4	0.345	0.004	-1.49411	-6.15843	-3.82627	4.66432	1	0
chr4	120930136	120951701	-	21565	NM_001005788	Zfp69	zinc finger protein 69	381549	chr4	-	120930136	120951701	6	2676	-	12363	501	16.516	0.651	4.04667	-0.597278	1.72469	4.64394	1	0
chr1	191162583	191164817	-	2234	NM_001109759	Fam71a	uncharacterized protein LOC619288	619288	chr1	-	191162583	191164817	1	2676	-	170	0	0.24	0	-2	-6.64386	-4.32193	4.64386	1	0
chr7	139581219	139582797	-	1578	NM_183248	Nkx6-2	NK6 transcription factor related, locus 2	14912	chr7	-	139581219	139582797	3	2676	-	492	16	1.19	0.038	0.263034	-4.38082	-2.05889	4.64386	1	0
chr10	53280269	53283687	+	3418	NR_038015	Gm19395		100502820	chr10	+	53280269	53283687	3	2676	+	50	0	0.24	0	-2	-6.64386	-4.32193	4.64386	1	0
chr3	30855949	30897192	+	41243	NM_001134386	Gpr160	probable G-protein coupled receptor 160	71862	chr3	+	30855949	30897192	3	2676	+	4754	192	8.889	0.349	3.15364	-1.47794	0.837849	4.63159	1	0
chr13	24845130	24901270	+	56140	NM_001081051	D130043K22Rik	dyslexia-associated protein KIAA0319 homolog precursor	210108	chr13	+	24845130	24901270	21	2676	+	1112	31	0.706	0.019	-0.481969	-5.1078	-2.79489	4.62583	1	0
chr2	155356816	155356925	+	109	NR_030475	Mir695		735287	chr2	+	155356816	155356925	1	2676	+	8	0	0.232	0	-2.04692	-6.64386	-4.34539	4.59694	0	0
chr14	56365067	56388551	+	23484	NM_138652	Atp12a	potassium-transporting ATPase alpha chain 2	192113	chr14	+	56365067	56388551	23	2676	+	9580	396	7.657	0.308	2.93866	-1.6529	0.64288	4.59156	1	0
chr10	112271122	112466304	+	195182	NM_001025581	Kcnc2	potassium voltage-gated channel subfamily C member 2	268345	chr10	+	112271122	112466304	5	2676	+	924	20	0.471	0.01	-1.05589	-5.64386	-3.34987	4.58796	1	0
chr2	77410626	77703272	-	292646	NM_001113399	Zfp385b	zinc finger protein 385B isoform 2	241494	chr2	-	77410626	77703272	8	2676	-	3501	143	4.133	0.164	2.05068	-2.52284	-0.236082	4.57352	1	0
chr6	78466267	78468874	-	2607	NM_011260	Reg3g	regenerating islet-derived protein 3-gamma precursor	19695	chr6	-	78466267	78468874	6	2676	-	56	0	0.228	0	-2.07097	-6.64386	-4.35741	4.57289	1	0
chr4	40850055	40850138	-	83	NR_039584	Mir5123		100628614	chr4	-	40850055	40850138	1	2676	-	6	0	0.228	0	-2.07097	-6.64386	-4.35741	4.57289	0	0
chr2	29845630	29845727	-	97	NR_029838	Mir219-2		723904	chr2	-	29845630	29845727	1	2676	-	7	0	0.228	0	-2.07097	-6.64386	-4.35741	4.57289	0	0
chr13	46418299	46431099	+	12800	NM_001081425	Rbm24	RNA-binding protein 24	666794	chr13	+	46418299	46431099	4	2676	+	1873	71	1.835	0.068	0.883621	-3.68038	-1.39838	4.564	1	0
chr7	72077829	72306595	-	228766	NM_001024703	Mctp2	multiple C2 and transmembrane domain-containing protein 2	244049	chr7	-	72077829	72306595	23	2676	-	14134	597	7.711	0.317	2.94879	-1.61264	0.668075	4.56143	1	0
chr3	66054825	66136438													-	2035	80	1.995	0.076	1.0036	-3.53952	-1.26796	4.54312	1	0
chr16	35541361	35664258	+	122897	NM_013661	Sema5b	semaphorin-5B precursor	20357	chr16	+	35541361	35664258	22	2676	+	322	0	0.223	0	-2.1016	-6.64386	-4.37273	4.54226	1	0
chr16	70616424	70624822	+	8398	NR_040474	D16Ertd519e		52645	chr16	+	70616424	70624822	3	2676	+	653	27	3.381	0.136	1.76171	-2.77596	-0.507124	4.53767	1	0
chr4	102991794	103005594	+	13800	NM_001163768	Tctex1d1	tctex1 domain-containing protein 1 isoform 2	67344	chr4	+	102991794	103005594	4	2676	+	133	0	0.221	0	-2.11404	-6.64386	-4.37895	4.52982	1	0
chr8	60506123	60545677	+	39554	NM_011834	Aadat	kynurenine/alpha-aminoadipate aminotransferase, mitochondrial	23923	chr8	+	60506123	60545677	13	2676	+	553	19	0.981	0.033	-0.013043	-4.53952	-2.27628	4.52648	1	0
chr3	88383494	88384464	-	970	NM_007541	Bglap	osteocalcin isoform 1 precursor	12096	chr3	-	88383494	88384464	4	2676	-	214	8	1.417	0.052	0.512985	-4.01159	-1.7493	4.52457	1	0
chr11	32300068	32300873	+	805	NM_175000	Hbq1a	hemoglobin, theta T2	216635	chr11	+	32300068	32300873	3	2676	+	42	0	0.22	0	-2.12029	-6.64386	-4.38208	4.52356	1	0
chr7	78192113	78577838	-	385725	NM_008746	Ntrk3	NT-3 growth factor receptor isoform a precursor	18213	chr7	-	78192113	78577838	17	2676	-	488	13	0.518	0.013	-0.92139	-5.44222	-3.18181	4.52083	1	0
chr19	35958728	36057360	-	98632	NM_008315	Htr7	5-hydroxytryptamine receptor 7	15566	chr19	-	35958728	36057360	3	2676	-	1469	56	1.505	0.056	0.599318	-3.92139	-1.66104	4.52071	1	0
chr1	12866549	12991135	-	124586	NM_172841	Slco5a1	solute carrier organic anion transporter family, member 5A1	240726	chr1	-	12866549	12991135	9	2676	-	7608	315	2.823	0.114	1.50233	-3.01159	-0.754629	4.51392	1	0
chr17	29827957	29887882	-	59925	NM_001081160	Mdga1	MAM domain-containing glycosylphosphatidylinositol anchor protein 1 precursor	74762	chr17	-	29827957	29887882	16	2676	-	26623	1176	11.113	0.477	3.47547	-1.03801	1.21873	4.51348	1	0
chr11	99315843	99322941	-	7098	NM_133730	Krt25	keratin, type I cytoskeletal 25	70810	chr11	-	99315843	99322941	8	2676	-	114	0	0.218	0	-2.13289	-6.64386	-4.38838	4.51096	1	0
chr18	60268300	60273267	-	4967	NM_001034859	Gm4841	interferon-inducible GTPase-like	225594	chr18	-	60268300	60273267	2	2676	-	1915	78	2.131	0.084	1.09828	-3.4112	-1.15646	4.50948	1	0
chr13	75089986	75132498	+	42512	NM_013628	Pcsk1	neuroendocrine convertase 1 precursor	18548	chr13	+	75089986	75132498	14	2676	+	644	21	0.808	0.026	-0.289827	-4.79586	-2.54284	4.50603	1	0
chr3	138313285	138331134	+	17849	NM_026945	Adh6a	alcohol dehydrogenase 6A (class V)	69117	chr3	+	138313285	138331134	9	2676	+	92	0	0.217	0	-2.13924	-6.64386	-4.39155	4.50462	1	0
chr14	65919394	65953744	-	34350	NM_172604	Scara3	scavenger receptor class A member 3	219151	chr14	-	65919394	65953744	6	2676	-	40644	1833	37.697	1.653	5.23676	0.733788	2.98527	4.50297	1	0
chr11	70241454	70255341	-	13887	NM_007440	Alox12	arachidonate 12-lipoxygenase, 12S-type	11684	chr11	-	70241454	70255341	14	2676	-	3060	130	3.231	0.133	1.69644	-2.80591	-0.554737	4.50235	1	0
chr9	52673041	52679429	-	6388	NM_178906	AI593442	uncharacterized protein C11orf87 homolog isoform 2 precursor	330941	chr9	-	52673041	52679429	2	2676	-	384	0	0.216	0	-2.14561	-6.64386	-4.39473	4.49825	1	0
chr4	108879069	108943324	+	64255	NM_023537	Rab3b	ras-related protein Rab-3B	69908	chr4	+	108879069	108943324	5	2676	+	56445	2568	53.693	2.376	5.74693	1.25459	3.50076	4.49234	1	0
chr15	54839365	54919961	-	80596	NM_001136077	Enpp2	ectonucleotide pyrophosphatase/phosphodiesterase family member 2 isoform 1	18606	chr15	-	54839365	54919961	26	2676	-	1106	42	1.272	0.047	0.358396	-4.13289	-1.88725	4.49129	1	0
chr12	41451667	41485751	-	34390	NM_010733	Lrrn3	leucine-rich repeat neuronal protein 3 precursor	16981	chr12	-	41451667	41486057	2	2676	-	4116	178	4.081	0.172	2.03245	-2.45799	-0.212768	4.49044	1	0
chr19	39688835	39741101	-	52266	NM_001039555	Cyp2c68	cytochrome P450, family 2, subfamily c, polypeptide 68 precursor	433247	chr19	-	39688835	39741101	9	2676	-	120	0	0.214	0	-2.15843	-6.64386	-4.40114	4.48543	1	0
chr12	109588591	109588680	+	89	NR_037231	Mir3070b		100526519	chr12	+	109588591	109588680	1	2676	+	6	0	0.213	0	-2.16488	-6.64386	-4.40437	4.47897	0	0
chr2	169633645	169888504	+	254859	NM_080455	Tshz2	teashirt homolog 2	228911	chr2	+	169633645	169888504	2	2676	+	23041	1049	14.232	0.63	3.83208	-0.643856	1.59411	4.47594	1	0
chr4	8141492	8239041	-	97549	NM_007592	Car8	carbonic anhydrase-related protein	12319	chr4	-	8141492	8239041	9	2676	-	2910	118	1.606	0.063	0.692427	-3.77596	-1.54177	4.46839	1	0
chr14	44717166	44724987	-	7821	NM_001162954	Gm8267	uncharacterized protein LOC666744	666744	chr14	-	44717166	44724987	4	2676	-	83	0	0.211	0	-2.17788	-6.64386	-4.41087	4.46597	1	0
chr19	39608858	39649042	-	40184	NM_001024719	Cyp2c67	cytochrome P450, family 2, subfamily c, polypeptide 67 precursor	545288	chr19	-	39608858	39649042	9	2676	-	114	0	0.211	0	-2.17788	-6.64386	-4.41087	4.46597	1	0
chr9	89590034	89622986	-	32952	NM_153509	AF529169	UPF0258 protein KIAA1024	209743	chr9	-	89590034	89622986	4	2676	-	788	23	0.586	0.017	-0.746616	-5.2109	-2.97876	4.46428	1	0
chr4	102986378	103005594	+	19216	NM_001163767	Tctex1d1	tctex1 domain-containing protein 1 isoform 1	67344	chr4	+	102986378	103005594	5	2676	+	133	0	0.21	0	-2.18442	-6.64386	-4.41414	4.45943	1	0
chr14	28904942	29721864	-	816922	NM_009785	Cacna2d3	voltage-dependent calcium channel subunit alpha-2/delta-3 precursor	12294	chr14	-	28904942	29721864	38	2676	-	245	0	0.209	0	-2.191	-6.64386	-4.41743	4.45286	1	0
chr14	102982548	102982632	-	84	NR_039592	Mir5130		100628599	chr14	-	102982548	102982632	1	2676	-	959	45	36.055	1.645	5.17253	0.726831	2.94968	4.4457	1	0
chr11	111066163	111076825	+	10662	NM_008425	Kcnj2	inward rectifier potassium channel 2	16518	chr11	+	111066163	111076825	2	2676	+	12038	551	6.978	0.311	2.80488	-1.63935	0.582762	4.44423	1	0
chr4	102986378	103005594	+	19216	NM_026100	Tctex1d1	tctex1 domain-containing protein 1 isoform 1	67344	chr4	+	102986378	103005594	5	2676	+	133	0	0.207	0	-2.20423	-6.64386	-4.42404	4.43962	1	0
chr11	110269368	110337716	-	68348	NM_147219	Abca5	ATP-binding cassette sub-family A member 5	217265	chr11	-	110269368	110337716	39	2676	-	198591	9408	75.846	3.494	6.24519	1.809	4.0271	4.43619	1	0
chr10	29453106	29535867	-	82761	NM_028351	Rspo3	R-spondin-3 precursor	72780	chr10	-	29453106	29535867	5	2676	-	6297	294	8.3	0.377	3.05485	-1.36959	0.842627	4.42444	1	0
chrX	57391447	57391509	-	62	NR_002903	Snord61		353374	chrX	-	57391447	57391509	1	2676	-	4	0	0.204	0	-2.22432	-6.64386	-4.43409	4.41954	0	0
chr14	73029127	73049114	-	19987	NM_001162412	Cysltr2	cysteinyl leukotriene receptor 2	70086	chr14	-	73029127	73049114	5	2676	-	112	0	0.203	0	-2.23107	-6.64386	-4.43747	4.41278	1	0
chr10	109683438	110000219	-	316781	NM_001081035	Nav3	neuron navigator 3	260315	chr10	-	109683438	110000219	39	2676	-	2968	120	1.204	0.047	0.279768	-4.13289	-1.92656	4.41266	1	0
chr2	73610659	73775346	-	164687	NM_001113246	Chn1	N-chimaerin isoform 3	108699	chr2	-	73610659	73775346	13	2676	-	49049	2357	38.247	1.787	5.25765	0.84559	3.05162	4.41206	1	0
chr3	20249483	20275729	-	26246	NM_029706	Cpb1	pancreatic carboxypeptidase B1 precursor	76703	chr3	-	20249483	20275729	11	2676	-	136	2	0.287	0.004	-1.75147	-6.15843	-3.95495	4.40696	1	0
chr2	77410626	77519666	-	109040	NM_001113400	Zfp385b	zinc finger protein 385B isoform 3	241494	chr2	-	77410626	77519666	8	2676	-	3552	165	4.159	0.188	2.0597	-2.33643	-0.138363	4.39613	1	0
chr7	89404365	89410110	+	5745	NM_008055	Fzd4	frizzled-4 precursor	14366	chr7	+	89404365	89410110	2	2676	+	49861	2427	42.732	2.023	5.41758	1.02361	3.2206	4.39397	1	0
chr14	123276640	123627144	-	350504	NM_177393	Nalcn	sodium leak channel non-selective protein	338370	chr14	-	123276640	123627144	44	2676	-	14718	699	6.533	0.302	2.70995	-1.68038	0.514785	4.39033	1	0
chr4	14952244	15149131	-	196887	NM_178617	Necab1	N-terminal EF-hand calcium-binding protein 1	69352	chr4	-	14952244	15149131	13	2676	-	1811	73	1.162	0.046	0.228973	-4.15843	-1.96473	4.3874	1	0
chr2	73610659	73775346	-	164687	NM_001166603	Chn1	N-chimaerin isoform 4	108699	chr2	-	73610659	73775346	12	2676	-	44197	2165	36.011	1.716	5.17077	0.787432	2.9791	4.38333	1	0
chr13	11553102	12106945	-	553843	NM_023868	Ryr2	ryanodine receptor 2	20191	chr13	-	11553102	12106945	105	2676	-	2494	70	0.468	0.013	-1.06492	-5.44222	-3.25357	4.3773	1	0
chr14	57798423	57798487	+	64	NR_037238	Mir3077		100526476	chr14	+	57798423	57798487	1	2676	+	4	0	0.197	0	-2.2723	-6.64386	-4.45808	4.37156	0	0
chr2	80411969	80447396	-	35427	NM_011356	Frzb	secreted frizzled-related protein 3 precursor	20378	chr2	-	80411969	80447396	6	2676	-	7213	350	7.801	0.368	2.96551	-1.40354	0.780983	4.36905	1	0
chr14	73029127	73049114	-	19987	NM_133720	Cysltr2	cysteinyl leukotriene receptor 2	70086	chr14	-	73029127	73049114	6	2676	-	112	0	0.196	0	-2.27928	-6.64386	-4.46157	4.36457	1	0
chr3	156546752	156561687	-	14935	NR_040399	4930570G19Rik		329782	chr3	-	156546752	156561687	4	2676	-	80	1	0.256	0.003	-1.9105	-6.26534	-4.08792	4.35484	1	0
chr2	106693458	106868360	+	174902	NM_001143683	Mpped2	metallophosphoesterase MPPED2	77015	chr2	+	106693458	106868360	7	2676	+	5827	286	6.913	0.33	2.7914	-1.55639	0.617502	4.34779	1	0
chr12	82617037	83158812	+	541775	NM_015812	Rgs6	regulator of G-protein signaling 6	50779	chr12	+	82617037	83158812	17	2676	+	378	11	0.455	0.013	-1.1047	-5.44222	-3.27346	4.33752	1	0
chr16	92498146	92541241	+	43095	NM_172469	Clic6	chloride intracellular channel protein 6	209195	chr16	+	92498146	92541241	6	2676	+	514	15	0.434	0.012	-1.17137	-5.50635	-3.33886	4.33498	1	0
chr12	109738432	109738498	+	66	NR_029564	Mir154		387172	chr12	+	109738432	109738498	1	2676	+	4	0	0.191	0	-2.31473	-6.64386	-4.47929	4.32912	0	0
chr19	38264781	38308939	+	44158	NM_020278	Lgi1	leucine-rich glioma-inactivated protein 1 precursor	56839	chr19	+	38264781	38308939	8	2676	+	257	0	0.191	0	-2.31473	-6.64386	-4.47929	4.32912	1	0
chr7	127806843	127824531	-	17688	NM_024414	Stx1b	syntaxin-1B	56216	chr7	-	127806843	127824531	10	2676	-	1013	47	2.033	0.092	1.03069	-3.29336	-1.13133	4.32405	1	0
chr3	75242370	75270078	-	27722	NM_026460	Serpini2	serpin I2 precursor	67931	chr3	-	75242356	75270078	9	2676	-	85	0	0.19	0	-2.32193	-6.64386	-4.48289	4.32193	1	0
chr2	106695600	106868360	+	172760	NM_029837	Mpped2	metallophosphoesterase MPPED2	77015	chr2	+	106695600	106868360	7	2676	+	5570	279	7.407	0.361	2.89084	-1.43051	0.730163	4.32134	1	0
chr18	66857707	66860472	-	2783	NM_016977	Mc4r	melanocortin receptor 4	17202	chr18	-	66857704	66860487	1	2676	-	182	1	0.208	0.001	-2.1976	-6.50635	-4.35198	4.30875	1	0
chr6	12311607	12749253	-	437646	NM_001164805	Thsd7a	thrombospondin type-1 domain-containing protein 7A precursor	330267	chr6	-	12311607	12749253	27	2676	-	81541	4205	23.41	1.174	4.54967	0.243669	2.39667	4.306	1	0
chr8	21839925	21843481	+	3556	NM_010030	Defb2	beta-defensin 2 precursor	13215	chr8	+	21839925	21843481	2	2676	+	18	0	0.187	0	-2.34373	-6.64386	-4.49379	4.30012	1	0
chr8	95311514	95321328	+	9732	NM_199455	Tepp	testis, prostate and placenta-expressed protein isoform 1	73407	chr8	+	95311514	95321328	8	2676	+	57	0	0.186	0	-2.35107	-6.64386	-4.49747	4.29278	1	0
chrX	53049402	53049487	-	85	NR_030264	Mir542		723901	chrX	-	53049402	53049487	1	2676	-	5	0	0.186	0	-2.35107	-6.64386	-4.49747	4.29278	0	0
chr5	86302853	86373387	-	70534	NM_145561	Tmprss11d	transmembrane protease serine 11D	231382	chr5	-	86302853	86373387	10	2676	-	120	0	0.185	0	-2.35845	-6.64386	-4.50116	4.2854	1	0
chr14	77479482	77506868	-	27386	NR_033141	Gm6994		629678	chr14	-	77479482	77506868	6	2676	-	68	0	0.185	0	-2.35845	-6.64386	-4.50116	4.2854	1	0
chr4	33924631	33948831	+	24200	NM_007726	Cnr1	cannabinoid receptor 1	12801	chr4	+	33924631	33948831	2	2676	+	6291	314	3.421	0.166	1.77863	-2.50635	-0.363862	4.28498	1	0
chr12	101648601	101718502	-	69901	NM_001082976	Tc2n	tandem C2 domains nuclear protein	74413	chr12	-	101648601	101718502	12	2676	-	409	15	0.612	0.022	-0.685014	-4.96578	-2.8254	4.28077	1	0
chr11	36006668	36944243	-	937575	NM_011856	Tenm2	teneurin-2	23964	chr11	-	36006668	36944243	29	2676	-	1942	74	0.63	0.023	-0.643856	-4.92139	-2.78262	4.27753	1	0
chr9	27791268	28925048	+	1133780	NM_177906	Opcml	opioid-binding protein/cell adhesion molecule precursor	330908	chr9	+	27791268	28925048	8	2676	+	9562	489	5.04	0.251	2.33628	-1.93788	0.199203	4.27416	1	0
chr14	115044304	115044391	+	87	NR_029815	Mir19b-1		751527	chr14	+	115044304	115044391	1	2676	+	5	0	0.182	0	-2.38082	-6.64386	-4.51234	4.26303	0	0
chr11	109933405	109995816	-	62411	NM_013851	Abca8b	ATP-binding cassette sub-family A member 8-B	27404	chr11	-	109933405	109995816	39	2676	-	25311	1338	12.939	0.665	3.69477	-0.567041	1.56386	4.26181	1	0
chr2	73610659	73660423	-	49764	NM_175752	Chn1	N-chimaerin isoform 1	108699	chr2	-	73610659	73660423	7	2676	-	40496	2176	33.115	1.731	5.04985	0.799916	2.92488	4.24993	1	0
chr12	11047812	11078741	+	30929	NR_045860	7420701I03Rik		71457	chr12	+	11047812	11078741	3	2676	+	42	0	0.18	0	-2.39593	-6.64386	-4.51989	4.24793	1	0
chr14	51255261	51256112	-	851	NM_053113	Ear11	non-secretory ribonuclease precursor	93726	chr14	-	51255261	51256112	2	2676	-	39	0	0.179	0	-2.40354	-6.64386	-4.5237	4.24031	1	0
chr9	95637627	95695551	+	57924	NM_029620	Pcolce2	procollagen C-endopeptidase enhancer 2 precursor	76477	chr9	+	95637627	95695551	9	2676	+	45544	2474	77.081	4.072	6.26849	2.02928	4.14888	4.23921	1	0
chr5	87885694	87892742	+	7048	NM_027128	Odam	odontogenic ameloblast-associated protein precursor	69592	chr5	+	87885694	87892742	10	2676	+	49	0	0.178	0	-2.4112	-6.64386	-4.52753	4.23266	1	0
chr8	110142537	110168206	-	25669	NM_007586	Calb2	calretinin	12308	chr8	-	110142537	110168206	11	2676	-	1486	77	3.279	0.165	1.71765	-2.51457	-0.398462	4.23222	1	0
chr13	43716790	43719038	+	2248	NR_046022	Gm20751		622552	chr13	+	43716790	43719038	4	2676	+	71	0	0.177	0	-2.41889	-6.64386	-4.53137	4.22497	1	0
chr6	58905232	58907126	-	1894	NM_021432	Nap1l5	nucleosome assembly protein 1-like 5	58243	chr6	-	58905232	58907126	1	2676	-	2429	128	4.05	0.208	2.02148	-2.1976	-0.0880601	4.21908	1	0
chr15	44881393	44884743	+	3350	NR_033609	A930017M01Rik		239410	chr15	+	44881393	44884743	1	2676	+	285	5	0.269	0.005	-1.84166	-6.05889	-3.95028	4.21723	1	0
chrX	112600525	112635062	+	34537	NM_177747	Zfp711	zinc finger protein 711	245595	chrX	+	112600525	112635062	9	2676	+	5728	304	4.178	0.216	2.06626	-2.14561	-0.0396719	4.21187	1	0
chr2	73610659	73625740	-	15081	NM_029716	Chn1	N-chimaerin isoform 2	108699	chr2	-	73610659	73625740	6	2676	-	35810	1982	34.787	1.872	5.12089	0.912267	3.01658	4.20862	1	0
chr13	42709580	43138512	+	428932	NM_001005740	Phactr1	phosphatase and actin regulator 1 isoform 2	218194	chr13	+	42709580	43138512	13	2676	+	42847	2378	25.565	1.38	4.67666	0.475085	2.57587	4.20158	1	0
chr13	42680622	43138512	+	457890	NM_198419	Phactr1	phosphatase and actin regulator 1 isoform 1	218194	chr13	+	42680622	43138512	15	2676	+	42847	2378	24.056	1.298	4.58892	0.387363	2.48814	4.20156	1	0
chr2	73610659	73660423	-	49764	NM_001166604	Chn1	N-chimaerin isoform 5	108699	chr2	-	73610659	73660423	6	2676	-	35644	1984	30.523	1.652	4.9323	0.73292	2.83261	4.19938	1	0
chr6	29022618	29022691	+	73	NR_029567	Mir129-1		387237	chr6	+	29022618	29022691	1	2676	+	4	0	0.173	0	-2.45008	-6.64386	-4.54697	4.19377	0	0
chr7	43634738	43649294	+	14556	NM_028236	Ceacam18	carcinoembryonic antigen-related cell adhesion molecule 18 precursor	72431	chr7	+	43634738	43649294	6	2676	+	689	33	1.123	0.052	0.180148	-4.01159	-1.91572	4.19174	1	0
chr19	39767072	39812814	-	45742	NM_010004	Cyp2c40	cytochrome P450 2C40	13099	chr19	-	39767072	39812814	9	2676	-	98	0	0.172	0	-2.45799	-6.64386	-4.55092	4.18587	1	0
chrX	163513903	163549647	-	35744	NM_008177	Grpr	gastrin-releasing peptide receptor	14829	chrX	-	163513903	163549647	3	2676	-	839	40	1.063	0.049	0.10165	-4.08314	-1.99075	4.18479	1	0
chr19	41829969	41832583	+	2614	NM_008043	Frat1	proto-oncogene FRAT1	14296	chr19	+	41829969	41832583	1	2676	+	1639	85	1.98	0.1	0.992768	-3.18442	-1.09583	4.17719	1	0
chr4	80910685	80954301	+	43616	NM_026821	Lurap1l	leucine rich adaptor protein 1-like	52829	chr4	+	80910685	80954301	2	2676	+	23116	1310	42.968	2.368	5.42553	1.24975	3.33764	4.17578	1	0
chr6	78380708	78383839	+	3131	NM_011259	Reg3a	regenerating islet-derived protein 3-alpha precursor	19694	chr6	+	78380708	78383839	6	2676	+	45	0	0.17	0	-2.47393	-6.64386	-4.55889	4.16993	1	0
chrX	153238044	153396134	+	158090	NM_173780	Klf8	Krueppel-like factor 8	245671	chrX	+	153238044	153396134	7	2676	+	13086	736	9.272	0.507	3.21444	-0.951764	1.13134	4.1662	1	0
chr1	159523768	159924922	+	401154	NM_022312	Tnr	tenascin-R precursor	21960	chr1	+	159523768	159924922	23	2676	+	376	5	0.22	0.003	-2.12029	-6.26534	-4.19282	4.14505	1	0
chr12	101648601	101711573	-	62972	NM_028924	Tc2n	tandem C2 domains nuclear protein	74413	chr12	-	101648601	101711573	12	2676	-	394	15	0.501	0.019	-0.968605	-5.1078	-3.0382	4.1392	1	0
chr4	19876837	19922566	-	45729	NM_175406	Atp6v0d2	V-type proton ATPase subunit d 2	242341	chr4	-	19876837	19922566	8	2676	-	409	16	0.516	0.02	-0.926865	-5.05889	-2.99288	4.13203	1	0
chr8	10006632	10035999	+	29367	NM_033622	Tnfsf13b	tumor necrosis factor ligand superfamily member 13B	24099	chr8	+	10006632	10035999	7	2676	+	3821	219	7.107	0.396	2.83127	-1.30045	0.76541	4.13172	1	0
chr7	123983180	124398989	+	415809	NM_001252072	Hs3st4	heparan sulfate glucosamine 3-O-sulfotransferase 4	628779	chr7	+	123983180	124398989	2	2676	+	261	7	0.287	0.007	-1.75147	-5.87832	-3.81489	4.12686	1	0
chr5	106840196	106925890	-	85694	NM_177873	Hfm1	HFM1 protein isoform 1	330149	chr5	-	106840196	106925890	40	2676	-	260	0	0.164	0	-2.52284	-6.64386	-4.58335	4.12102	1	0
chr11	99328483	99337965	-	9482	NM_001033397	Krt26	keratin, type I cytoskeletal 26	320864	chr11	-	99328483	99337965	8	2676	-	135	0	0.164	0	-2.52284	-6.64386	-4.58335	4.12102	1	0
chr13	43615796	43670944	+	55148	NM_183204	Rnf182	E3 ubiquitin-protein ligase RNF182	328234	chr13	+	43615796	43670944	2	2676	+	1132	56	1.034	0.05	0.0621217	-4.05889	-1.99839	4.12102	1	0
chr9	44273189	44288244	-	15055	NM_138955	Abcg4	ATP-binding cassette, sub-family G (WHITE), member 4	192663	chr9	-	44273189	44288244	15	2676	-	824	38	0.718	0.032	-0.45799	-4.57347	-2.51573	4.11548	1	0
chr7	59978810	59978856	-	46	NR_028529	Snord64		100217429	chr7	-	59978810	59978856	1	2676	-	36	2	2.472	0.134	1.3115	-2.79586	-0.742178	4.10736	1	0
chr13	43122838	43138512	+	15674	NM_001005748	Phactr1	phosphatase and actin regulator 1 isoform 3	218194	chr13	+	43122838	43138512	5	2676	+	32472	1931	26.741	1.546	4.74152	0.637842	2.68968	4.10368	1	0
chr12	35672290	35686304	-	14014	NR_045051	9130015A21Rik		71581	chr12	-	35672290	35686304	3	2676	-	28	0	0.161	0	-2.54793	-6.64386	-4.59589	4.09592	1	0
chr14	118854949	118874525	+	19576	NM_001160099	Cldn10	claudin-10A isoform b_i1 precursor	58187	chr14	+	118854949	118874525	4	2676	+	192	9	0.724	0.033	-0.446148	-4.53952	-2.49283	4.09337	1	0
chr12	109717084	109717183	+	99	NR_030435	Mir666		751521	chr12	+	109717084	109717183	1	2676	+	5	0	0.16	0	-2.55639	-6.64386	-4.60012	4.08746	0	0
chr2	55437155	55595525	+	158370	NM_008426	Kcnj3	G protein-activated inward rectifier potassium channel 1	16519	chr2	+	55437155	55595525	3	2676	+	85	0	0.16	0	-2.55639	-6.64386	-4.60012	4.08746	1	0
chrX	147383477	147403832	-	20355	NM_008356	Il13ra2	interleukin-13 receptor subunit alpha-2 precursor	16165	chrX	-	147383477	147403832	11	2676	-	800	44	1.645	0.088	0.726831	-3.35107	-1.31212	4.07791	1	0
chr19	22139116	22989882	+	850766	NM_001035242	Trpm3	transient receptor potential cation channel, subfamily M, member 3 isoform d	226025	chr19	+	22139116	22989882	25	2676	+	2159	112	1.017	0.051	0.0384362	-4.03505	-1.99831	4.07348	1	0
chr19	22139116	22989882	+	850766	NM_001035241	Trpm3	transient receptor potential cation channel, subfamily M, member 3 isoform c	226025	chr19	+	22139116	22989882	25	2676	+	2159	112	1.016	0.051	0.0370307	-4.03505	-1.99901	4.07208	1	0
chr10	92072085	92072185	-	100	NR_029812	Mir135a-2		723955	chr10	-	92072085	92072185	1	2676	-	5	0	0.158	0	-2.57347	-6.64386	-4.60866	4.07039	0	0
chr6	36333137	36388234	-	55097	NR_015589	9330158H04Rik		319472	chr6	-	36333137	36388234	6	2676	-	155	0	0.158	0	-2.57347	-6.64386	-4.60866	4.07039	1	0
chr19	22139116	22989882	+	850766	NM_001035239	Trpm3	transient receptor potential cation channel, subfamily M, member 3 isoform a	226025	chr19	+	22139116	22989882	25	2676	+	2164	112	1.014	0.051	0.0342157	-4.03505	-2.00042	4.06926	1	0
chr19	22139116	22989882	+	850766	NM_001035240	Trpm3	transient receptor potential cation channel, subfamily M, member 3 isoform b	226025	chr19	+	22139116	22989882	26	2676	+	2159	112	1.011	0.051	0.0299829	-4.03505	-2.00253	4.06503	1	0
chr19	22448207	22989884	+	541677	NM_177341	Trpm3	transient receptor potential cation channel, subfamily M, member 3 isoform f	226025	chr19	+	22448207	22989884	27	2676	+	1831	98	1.121	0.058	0.177599	-3.87832	-1.85036	4.05592	1	0
chr19	22139116	22989882	+	850766	NM_001035243	Trpm3	transient receptor potential cation channel, subfamily M, member 3 isoform e	226025	chr19	+	22139116	22989882	24	2676	+	2159	112	1.021	0.052	0.0440443	-4.01159	-1.98377	4.05563	1	0
chr3	38886939	39011983	+	125044	NM_183221	Fat4	protocadherin Fat 4 precursor	329628	chr3	+	38886939	39011983	17	2676	+	42290	2570	8.292	0.49	3.05346	-1	1.02673	4.05346	1	0
chrX	53047996	53048078	-	82	NR_030498	Mir450b		751532	chrX	-	53047996	53048078	1	2676	-	20	1	0.77	0.037	-0.358454	-4.4112	-2.38482	4.05274	1	0
chr15	54838897	54920146	-	81249	NM_015744	Enpp2	ectonucleotide pyrophosphatase/phosphodiesterase family member 2 isoform 2 precursor	18606	chr15	-	54838897	54920146	25	2676	-	1212	65	1.181	0.062	0.252173	-3.79586	-1.77184	4.04803	1	0
chr2	85484091	85518935	-	34844	NM_001081664	4833423E24Rik	fatty acid desaturase 2-like protein FADS2P1	228151	chr2	-	85484091	85518935	12	2676	-	82	0	0.154	0	-2.60823	-6.64386	-4.62604	4.03562	1	0
chrX	20105754	20291764	-	186010	NM_177353	Slc9a7	sodium/hydrogen exchanger 7 precursor	236727	chrX	-	20105754	20291764	17	2676	-	2060	122	2.635	0.152	1.40327	-2.62593	-0.611333	4.0292	1	0
chr9	81631929	81645156	+	13227	NR_040393	D430036J16Rik		319405	chr9	+	81631929	81645156	5	2676	+	2052	124	3.742	0.22	1.90766	-2.12029	-0.106317	4.02795	1	0
chr9	81631929	81645156	+	13227	NR_040394	D430036J16Rik		319405	chr9	+	81631929	81645156	4	2676	+	2049	124	3.786	0.223	1.92448	-2.1016	-0.0885591	4.02608	1	0
chr1	174501824	174822729	+	320905	NM_019445	Fmn2	formin-2	54418	chr1	+	174501824	174822729	18	2676	+	1338	64	0.656	0.031	-0.586406	-4.60823	-2.59732	4.02183	1	0
chr14	32142022	32158326	+	16304	NM_020597	Msmb	beta-microseminoprotein precursor	17695	chr14	+	32142022	32158326	4	2676	+	25	0	0.152	0	-2.62593	-6.64386	-4.6349	4.01792	1	0
chr13	23953456	23991214	-	37758	NM_145399	Scgn	secretagogin	214189	chr13	-	23953456	23991214	11	2676	-	68	0	0.152	0	-2.62593	-6.64386	-4.6349	4.01792	1	0
chr5	139423178	139427800	+	4622	NM_029771	Gpr30	G-protein coupled estrogen receptor 1	76854	chr5	+	139423178	139427800	3	2676	+	313	12	0.394	0.015	-1.30757	-5.32193	-3.31475	4.01436	1	0
chr16	66657117	66664626	+	7509	NR_040512	1700010K23Rik		75501	chr16	+	66657117	66664626	3	2676	+	18	0	0.151	0	-2.63487	-6.64386	-4.63936	4.00899	1	0
chr17	17402685	17459388	+	56703	NM_025681	Lix1	protein limb expression 1 homolog	66643	chr17	+	17402685	17459388	6	2676	+	2431	146	2.474	0.145	1.31267	-2.68966	-0.688497	4.00233	1	0
chr2	30721209	30721293	+	84	NR_037272	Mir3089		100526499	chr2	+	30721209	30721293	1	2676	+	4	0	0.15	0	-2.64386	-6.64386	-4.64386	4	0	0
chr14	101442359	101609191	-	166832	NM_001081278	Tbc1d4	TBC1 domain family member 4	210789	chr14	-	101442359	101609191	19	2676	-	9117	567	4.336	0.262	2.11969	-1.87832	0.120683	3.99801	1	0
chr19	6226400	6227768	+	1368	NM_130453	Gpha2	glycoprotein hormone alpha-2 precursor	170458	chr19	+	6226400	6227768	4	2676	+	4	93	0.021	0.486	-5.01159	-1.01159	-3.01159	-4	1	0
chr15	101412402	101427806	+	15404	NM_033073	Krt7	keratin, type II cytoskeletal 7	110310	chr15	+	101412402	101427806	9	2676	+	12197	201770	24.287	390.735	4.60271	8.61008	6.60639	-4.00738	1	0
chr19	20534526	20552330	-	17804	NR_045778	C730002L08Rik		320155	chr19	-	20534526	20552330	3	2676	-	13	359	0.014	0.378	-5.38082	-1.36587	-3.37335	-4.01495	1	0
chr1	164148575	164152217	-	3642	NR_037987	Gm16548		100503816	chr1	-	164148575	164152217	3	2676	-	47	849	0.12	2.101	-2.94342	1.07793	-0.932745	-4.02134	1	0
chr5	110603504	110621382	+	17878	NM_001122639	Galnt9	polypeptide N-acetylgalactosaminyltransferase 9 isoform B	231605	chr5	+	110603504	110621382	6	2676	+	0	78	0	0.154	-6.64386	-2.60823	-4.62604	-4.03562	1	0
chr8	73016511	73016591	+	80	NR_039551	Mir28b		100628574	chr8	+	73016511	73016591	1	2676	+	0	4	0	0.154	-6.64386	-2.60823	-4.62604	-4.03562	0	0
chr2	27079380	27108613	+	29233	NM_029981	Adamtsl2	ADAMTS-like protein 2 precursor	77794	chr2	+	27079380	27108613	19	2676	+	404	6995	0.394	6.627	-1.30757	2.73053	0.711479	-4.0381	1	0
chr6	88724703	88828360	+	103657	NM_001166251	Mgll	monoglyceride lipase isoform a	23945	chr6	+	88724703	88828360	8	2676	+	3465	58936	2.742	45.355	1.46048	5.50351	3.48199	-4.04303	1	0
chr6	88724411	88828360	+	103949	NM_011844	Mgll	monoglyceride lipase isoform b	23945	chr6	+	88724411	88828360	8	2676	+	3450	59009	2.964	49.303	1.5724	5.6239	3.59815	-4.05149	1	0
chr6	88724411	88828360	+	103949	NM_001166249	Mgll	monoglyceride lipase isoform c	23945	chr6	+	88724411	88828360	8	2676	+	3307	56764	2.949	49.235	1.56511	5.62191	3.59351	-4.0568	1	0
chr15	44457552	44597135	+	139583	NM_138674	Pkhd1l1	fibrocystin-L precursor	192190	chr15	+	44457552	44597135	77	2676	+	2750	47742	0.682	11.51	-0.531156	3.52607	1.49746	-4.05722	1	0
chr6	88724703	88766708	+	42005	NM_001166250	Mgll	monoglyceride lipase isoform d	23945	chr6	+	88724703	88766708	4	2676	+	186	3273	0.488	8.349	-1.00578	3.06333	1.02877	-4.06911	1	0
chr15	35660969	35661047	-	78	NR_030606	Mir875		100124469	chr15	-	35660969	35661047	1	2676	-	0	4	0	0.158	-6.64386	-2.57347	-4.60866	-4.07039	0	0
chr10	78711994	78718293	-	6299	NM_009809	Casp14	caspase-14	12365	chr10	-	78711994	78718293	7	2676	-	106	1962	0.144	2.585	-2.699	1.37573	-0.661632	-4.07473	1	0
chr7	3154658	3169203	-	14545	NM_001004153	AU018091	cationic amino acid transporter 5	245128	chr7	-	3154658	3169203	12	2676	-	0	178	0	0.159	-6.64386	-2.5649	-4.60438	-4.07895	1	0
chr17	7738567	7804974	-	66407	NM_001081416	Fndc1	fibronectin type III domain-containing protein 1	68655	chr17	-	7738567	7804974	20	2676	-	57	1305	0.031	0.686	-4.60823	-0.522841	-2.56554	-4.08539	1	0
chr2	36049472	36079709	+	30237	NM_029309	Morn5	MORN repeat-containing protein 5	75495	chr2	+	36049472	36079709	5	2676	+	0	36	0	0.16	-6.64386	-2.55639	-4.60012	-4.08746	1	0
chrX	7248401	7248497	-	96	NR_030242	Mir532		751544	chrX	-	7248401	7248497	1	2676	-	0	5	0	0.16	-6.64386	-2.55639	-4.60012	-4.08746	0	0
chr3	100825458	100896922	+	71464	NM_178594	Vtcn1	V-set domain containing T-cell activation inhibitor 1 precursor	242122	chr3	+	100825458	100896922	6	2676	+	80	1531	0.096	1.793	-3.23786	0.850399	-1.19373	-4.08826	1	0
chr19	47865793	47886305	+	20512	NM_026619	Gsto2	glutathione S-transferase omega-2	68214	chr19	+	47865793	47886305	9	2676	+	174	3111	0.421	7.322	-1.21424	2.87421	0.829983	-4.08845	1	0
chr16	38773183	38800203	-	27020	NM_178924	Upk1b	uroplakin-1b	22268	chr16	-	38773183	38800203	8	2676	-	20968	367458	37.433	637.983	5.22662	9.3174	7.27201	-4.09077	1	0
chr9	88327608	88372089	+	44481	NM_011851	Nt5e	5'-nucleotidase precursor	23959	chr9	+	88327608	88372089	9	2676	+	206	3804	0.182	3.264	-2.38082	1.71105	-0.334884	-4.09188	1	0
chrX	150547416	150570622	+	23206	NM_001102446	Alas2	5-aminolevulinate synthase, erythroid-specific, mitochondrial isoform b	11656	chrX	+	150547416	150570622	11	2676	+	265	4761	0.433	7.561	-1.17462	2.92048	0.872931	-4.09511	1	0
chr19	47865544	47886305	+	20761	NM_030051	Gsto2	glutathione S-transferase omega-2	68214	chr19	+	47865544	47886305	9	2676	+	172	3111	0.432	7.595	-1.17788	2.92695	0.874533	-4.10483	1	0
chrX	150547416	150570622	+	23206	NM_009653	Alas2	5-aminolevulinate synthase, erythroid-specific, mitochondrial isoform a	11656	chrX	+	150547416	150570622	11	2676	+	265	4810	0.423	7.465	-1.20756	2.90207	0.847256	-4.10963	1	0
chr7	142442467	142444405	+	1938	NM_009405	Tnni2	troponin I, fast skeletal muscle	21953	chr7	+	142442467	142444405	6	2676	+	8	178	0.038	0.82	-4.38082	-0.268817	-2.32482	-4.11201	1	0
chr2	121358640	121363737	+	5097	NM_009897	Ckmt1	creatine kinase U-type, mitochondrial precursor	12716	chr2	+	121358640	121363737	9	2676	+	12	300	0.024	0.58	-4.87832	-0.761213	-2.81977	-4.11711	1	0
chr8	105269800	105275845	+	6045	NM_001256044	Hsf4	heat shock factor protein 4 isoform 3	26386	chr8	+	105269800	105275845	12	2676	+	161	2961	0.312	5.579	-1.63487	2.48259	0.423861	-4.11746	1	0
chrX	135718666	135720673	-	2007	NM_030106	Tmsb15a	thymosin beta-like protein 1	78478	chrX	-	135718666	135720673	3	2676	-	0	16	0	0.164	-6.64386	-2.52284	-4.58335	-4.12102	1	0
chr3	127545732	127545807	+	75	NR_030268	Mir367		723911	chr3	+	127545732	127545807	1	2676	+	0	4	0	0.164	-6.64386	-2.52284	-4.58335	-4.12102	0	0
chr4	83378316	83390668	-	12352	NR_045450	Gm11413		790913	chr4	-	83378316	83390668	3	2676	-	0	78	0	0.164	-6.64386	-2.52284	-4.58335	-4.12102	1	0
chr7	24370262	24385212	+	14950	NM_008433	Kcnn4	intermediate conductance calcium-activated potassium channel protein 4	16534	chr7	+	24370262	24385212	9	2676	+	59	1157	0.095	1.82	-3.25154	0.871844	-1.18985	-4.12338	1	0
chr7	121939077	121953464	-	14387	NR_035428	Mir1196		100316771	chr7	-	121939077	121953464	4	2676	-	0	3	0	0.165	-6.64386	-2.51457	-4.57921	-4.12928	0	0
chr7	24370262	24385212	+	14950	NM_001163510	Kcnn4	intermediate conductance calcium-activated potassium channel protein 4	16534	chr7	+	24370262	24385212	9	2676	+	59	1166	0.091	1.758	-3.30757	0.822118	-1.24273	-4.12969	1	0
chr11	116672504	116672582	+	78	NR_028569	Snord1c		100216536	chr11	+	116672504	116672582	1	2676	+	1	22	0.04	0.866	-4.32193	-0.190997	-2.25646	-4.13093	1	0
chr8	109575127	109579172	-	4045	NM_017370	Hp	haptoglobin precursor	15439	chr8	-	109575127	109579172	5	2676	-	149	2774	0.35	6.335	-1.47393	2.66562	0.595844	-4.13955	1	0
chr8	105269800	105275845	+	6045	NM_001256042	Hsf4	heat shock factor protein 4 isoform 1	26386	chr8	+	105269800	105275845	13	2676	+	161	3017	0.292	5.328	-1.72738	2.4163	0.34446	-4.14368	1	0
chr10	95559230	95559321	-	91	NR_037212	Mir3058		100526463	chr10	-	95559230	95559321	1	2676	-	0	5	0	0.169	-6.64386	-2.48197	-4.56291	-4.16189	0	0
chr8	106252547	106337988	-	85441	NM_021491	Smpd3	sphingomyelin phosphodiesterase 3	58994	chr8	-	106252547	106337988	9	2676	-	6692	124629	4.105	74.355	2.04089	6.21655	4.12872	-4.17566	1	0
chr1	59691957	59692010	+	53	NR_028554	Snord70		100217459	chr1	+	59691957	59692010	1	2676	+	0	3	0	0.174	-6.64386	-2.44222	-4.54304	-4.20163	0	0
chr10	23894687	23905343	+	10656	NM_011704	Vnn1	pantetheinase precursor	22361	chr10	+	23894687	23905343	7	2676	+	3191	60725	4.171	77.197	2.06385	6.27066	4.16725	-4.20681	1	0
chr11	82911252	82943406	+	32154	NM_178680	Unc45b	protein unc-45 homolog B	217012	chr11	+	82911252	82943406	20	2676	+	367	7211	0.326	6.235	-1.57347	2.6427	0.534617	-4.21617	1	0
chr3	92014582	92031584	+	17002	NM_207247	Pglyrp3	peptidoglycan recognition protein 3 precursor	242100	chr3	+	92014582	92031584	7	2676	+	12	293	0.034	0.811	-4.50635	-0.284546	-2.39545	-4.22181	1	0
chr9	119169455	119190393	-	20938	NM_001037749	Slc22a14	solute carrier family 22 member 14	382113	chr9	-	119169455	119190393	12	2676	-	0	127	0	0.177	-6.64386	-2.41889	-4.53137	-4.22497	1	0
chr6	124530343	124542359	-	12016	NM_001097617	C1s	complement C1s-A subcomponent precursor	50908	chr6	-	124530343	124542359	12	2676	-	3305	63775	3.587	67.311	1.84679	6.07298	3.95989	-4.22619	1	0
chr6	124530343	124542321	-	11978	NM_144938	C1s	complement C1s-A subcomponent precursor	50908	chr6	-	124530343	124542321	12	2676	-	3353	64702	3.593	67.432	1.8492	6.07558	3.96239	-4.22638	1	0
chr3	105870857	105908353	+	37496	NM_001174169	Adora3	adenosine receptor A3 isoform 3	11542	chr3	+	105870857	105908353	2	2676	+	0	71	0	0.179	-6.64386	-2.40354	-4.5237	-4.24031	1	0
chr9	45042343	45054043	+	11700	NM_007962	Mpzl2	myelin protein zero-like protein 2 precursor	14012	chr9	+	45042343	45054043	6	2676	+	543	10813	0.533	10.327	-0.880976	3.36975	1.24438	-4.25072	1	0
chr9	7445821	7455974	+	10153	NM_010809	Mmp3	stromelysin-1 preproprotein	17392	chr9	+	7445821	7455974	10	2676	+	125	2556	0.219	4.361	-2.12658	2.12796	0.000691441	-4.25454	1	0
chrX	37048844	37050418	+	1574	NM_173779	Sowahd	ankyrin repeat domain-containing protein SOWAHD	245381	chrX	+	37048844	37050418	1	2676	+	32	720	0.064	1.405	-3.75633	0.500802	-1.62776	-4.25713	1	0
chr1	164115263	164150026	+	34763	NM_011347	Selp	P-selectin precursor	20344	chr1	+	164115263	164150026	16	2676	+	388	7827	0.356	6.992	-1.45008	2.80777	0.678841	-4.25785	1	0
chr10	93488767	93516743	+	27976	NM_010401	Hal	histidine ammonia-lyase	15109	chr10	+	93488767	93516743	20	2676	+	141	2945	0.161	3.28	-2.54793	1.71809	-0.414922	-4.26602	1	0
chr10	77641223	77641307	+	84	NR_035451	Mir1930		100316811	chr10	+	77641223	77641307	1	2676	+	0	5	0	0.183	-6.64386	-2.37333	-4.50859	-4.27053	0	0
chr5	134986213	134987476	+	1263	NM_009902	Cldn3	claudin-3	12739	chr5	+	134986213	134987476	1	2676	+	216	4369	0.54	10.624	-0.862496	3.41061	1.27406	-4.27311	1	0
chr1	134037514	134048277	+	10763	NM_021355	Fmod	fibromodulin precursor	14264	chr1	+	134037514	134048277	3	2676	+	1157	23308	1.278	25.039	0.365133	4.64668	2.50591	-4.28155	1	0
chr8	123117373	123135185	+	17812	NM_170684	Cpne7	copine-7	102278	chr8	+	123117373	123135185	15	2676	+	66	1497	0.087	1.912	-3.36587	0.942608	-1.21163	-4.30848	1	0
chr17	75435904	75529053	+	93149	NM_001166493	Rasgrp3	RAS, guanyl releasing protein 3	240168	chr17	+	75435904	75529053	17	2676	+	474	9993	0.32	6.565	-1.59946	2.71699	0.558764	-4.31645	1	0
chr11	99065677	99089306	-	23629	NM_172564	Tns4	tensin-4 precursor	217169	chr11	-	99065677	99089306	13	2676	-	140	3176	0.093	2.051	-3.27928	1.04334	-1.11797	-4.32263	1	0
chr13	33027413	33040558	+	13145	NM_011452	Serpinb9b	serine (or cysteine) proteinase inhibitor, clade B, member 9b	20706	chr13	+	33027413	33040558	7	2676	+	407	8514	0.666	13.556	-0.564905	3.76192	1.59851	-4.32683	1	0
chr8	105269800	105275845	+	6045	NR_045689	Hsf4		26386	chr8	+	105269800	105275845	13	2676	+	134	2879	0.259	5.408	-1.89432	2.43776	0.271719	-4.33208	1	0
chr8	105269800	105275845	+	6045	NM_011939	Hsf4	heat shock factor protein 4 isoform 2	26386	chr8	+	105269800	105275845	13	2676	+	134	2886	0.257	5.375	-1.90509	2.42895	0.261929	-4.33403	1	0
chr9	73479423	73933567	-	454144	NM_001081153	Unc13c	protein unc-13 homolog C	208898	chr9	-	73479423	73933567	31	2676	-	397	8728	0.155	3.318	-2.59946	1.73466	-0.432403	-4.33412	1	0
chr11	60728662	60728726	+	64	NR_039559	Mir5100		100628625	chr11	+	60728662	60728726	1	2676	+	0	4	0	0.192	-6.64386	-2.30757	-4.47571	-4.33628	0	0
chr11	84957753	84966054	+	8301	NM_007607	Car4	carbonic anhydrase 4 precursor	12351	chr11	+	84957753	84966054	8	2676	+	2	125	0.005	0.295	-6.05889	-1.71312	-3.88601	-4.34577	1	0
chr17	75465537	75529053	+	63516	NM_207246	Rasgrp3	RAS, guanyl releasing protein 3	240168	chr17	+	75465537	75529053	18	2676	+	470	10150	0.318	6.68	-1.60823	2.74201	0.566887	-4.35024	1	0
chr1	193221640	193242360	-	20720	NM_001044751	Hsd11b1	corticosteroid 11-beta-dehydrogenase isozyme 1	15483	chr1	-	193221640	193242360	6	2676	-	99	2167	0.232	4.941	-2.04692	2.30772	0.130399	-4.35464	1	0
chr6	117168534	117175069	+	6535	NM_021704	Cxcl12	stromal cell-derived factor 1 isoform alpha precursor	20315	chr6	+	117168534	117175069	3	2676	+	4281	90279	7.199	147.645	2.8498	7.20609	5.02794	-4.35629	1	0
chr3	96080595	96148402	+	67807	NR_035496	Mir1946b		100316714	chr3	+	96080595	96148402	2	2676	+	0	3	0	0.196	-6.64386	-2.27928	-4.46157	-4.36457	0	0
chr10	78780495	78814825	+	34330	NM_009200	Slc1a6	excitatory amino acid transporter 4	20513	chr10	+	78780495	78814825	10	2676	+	746	16141	1.128	23.731	0.186501	4.56931	2.3779	-4.38281	1	0
chr3	96414436	96414833	-	397	NR_001579	Terc		21748	chr3	-	96414436	96414833	1	2676	-	0	26	0	0.201	-6.64386	-2.24469	-4.44427	-4.39917	1	0
chr17	57203972	57228136	-	24164	NM_009778	C3	complement C3 precursor	12266	chr17	-	57203972	57228136	41	2676	-	6542	143516	4.025	85.873	2.01257	6.4243	4.21843	-4.41173	1	0
chrX	62510538	62527011	-	16473	NR_045442	1700019B21Rik		75545	chrX	-	62510538	62527011	3	2676	-	18	443	0.076	1.821	-3.53952	0.872632	-1.33344	-4.41215	1	0
chr15	75268420	75272234	+	3814	NM_008530	Ly6f	lymphocyte antigen 6F precursor	17071	chr15	+	75268420	75272234	4	2676	+	0	58	0	0.203	-6.64386	-2.23107	-4.43747	-4.41278	1	0
chr4	133253089	133263087	-	9998	NM_031393	Sytl1	synaptotagmin-like protein 1	269589	chr4	-	133253089	133263087	15	2676	-	278	6230	0.456	9.94	-1.1016	3.3147	1.10655	-4.41629	1	0
chr4	126286793	126314330	+	27537	NM_199473	Col8a2	collagen alpha-2(VIII) chain precursor	329941	chr4	+	126286793	126314330	4	2676	+	369	8401	0.269	5.958	-1.84166	2.57725	0.367792	-4.41891	1	0
chr6	130043744	130067258	-	23514	NM_053153	Klra18	killer cell lectin-like receptor, subfamily A, member 18	93970	chr6	-	130043744	130067258	7	2676	-	0	83	0	0.207	-6.64386	-2.20423	-4.42404	-4.43962	1	0
chr6	117168534	117181368	+	12834	NM_001012477	Cxcl12	stromal cell-derived factor 1 isoform gamma precursor	20315	chr6	+	117168534	117181368	4	2676	+	4802	108482	2.675	58.763	1.42492	5.87708	3.651	-4.45216	1	0
chr6	35267952	35308126	-	40174	NM_172892	Slc13a4	solute carrier family 13, member 4	243755	chr6	-	35267952	35308126	16	2676	-	21	699	0.019	0.627	-5.1078	-0.650635	-2.87922	-4.45717	1	0
chr16	29231913	29378732	-	146819	NM_175650	Atp13a5	probable cation-transporting ATPase 13A5	268878	chr16	-	29231913	29378732	30	2676	-	48	1385	0.033	0.938	-4.53952	-0.077041	-2.30828	-4.46248	1	0
chr1	193221640	193264045	-	42405	NM_008288	Hsd11b1	corticosteroid 11-beta-dehydrogenase isozyme 1	15483	chr1	-	193221640	193264045	7	2676	-	107	2548	0.246	5.7	-1.96578	2.51349	0.273853	-4.47928	1	0
chr16	5211818	5222299	-	10481	NM_001033220	AU021092	UPF0764 protein C16orf89 homolog precursor	239691	chr16	-	5211818	5222299	8	2676	-	23	627	0.053	1.404	-3.9885	0.499782	-1.74436	-4.48829	1	0
chr6	117168534	117181368	+	12834	NM_013655	Cxcl12	stromal cell-derived factor 1 isoform beta precursor	20315	chr6	+	117168534	117181368	4	2676	+	4354	101672	4.334	98.415	2.11902	6.62095	4.36999	-4.50193	1	0
chr1	135840860	135852261	+	11401	NM_001130176	Tnnt2	troponin T, cardiac muscle isoform b	21956	chr1	+	135840860	135852261	13	2676	+	8267	192902	23.542	534.237	4.55778	9.06136	6.80957	-4.50359	1	0
chr1	135836333	135852268	+	15935	NM_001130175	Tnnt2	troponin T, cardiac muscle isoform g	21956	chr1	+	135836333	135852268	14	2676	+	8267	193203	21.559	490.003	4.43089	8.93668	6.68378	-4.50579	1	0
chr1	135836333	135852268	+	15935	NM_001130177	Tnnt2	troponin T, cardiac muscle isoform c	21956	chr1	+	135836333	135852268	14	2676	+	8267	193231	21.4	486.459	4.42021	8.9262	6.67321	-4.50599	1	0
chr1	135836333	135852268	+	15935	NM_001130174	Tnnt2	troponin T, cardiac muscle isoform a	21956	chr1	+	135836333	135852268	14	2676	+	8267	193231	21.488	488.46	4.42613	8.93213	6.67913	-4.506	1	0
chr1	135836333	135852268	+	15935	NM_001130181	Tnnt2	troponin T, cardiac muscle isoform i	21956	chr1	+	135836333	135852268	14	2676	+	8208	192486	21.692	494.721	4.43976	8.9505	6.69513	-4.51074	1	0
chr1	135836333	135852268	+	15935	NM_001130179	Tnnt2	troponin T, cardiac muscle isoform h	21956	chr1	+	135836333	135852268	15	2676	+	8208	192486	21.476	489.802	4.42533	8.93608	6.6807	-4.51076	1	0
chr1	135836333	135852268	+	15935	NM_011619	Tnnt2	troponin T, cardiac muscle isoform f	21956	chr1	+	135836333	135852268	14	2676	+	8208	192495	21.783	496.823	4.44579	8.95662	6.70121	-4.51082	1	0
chr1	135836333	135852268	+	15935	NM_001130178	Tnnt2	troponin T, cardiac muscle isoform d	21956	chr1	+	135836333	135852268	15	2676	+	8208	192514	21.405	488.255	4.42055	8.93152	6.67604	-4.51097	1	0
chr1	135836333	135852268	+	15935	NM_001130180	Tnnt2	troponin T, cardiac muscle isoform e	21956	chr1	+	135836333	135852268	14	2676	+	8208	192514	21.619	493.142	4.4349	8.94589	6.69039	-4.51099	1	0
chr15	101431489	101438804	-	7315	NM_001003668	Krt83	keratin, type II cuticular Hb3	406219	chr15	-	101431489	101438804	9	2676	-	22	646	0.038	1.087	-4.38082	0.133564	-2.12363	-4.51439	1	0
chr16	44558045	44558129	-	84	NR_037242	Mir3081		100526478	chr16	-	44558045	44558129	1	2676	-	0	6	0	0.219	-6.64386	-2.12658	-4.38522	-4.51728	0	0
chr19	20601981	20643462	+	41481	NM_013467	Aldh1a1	retinal dehydrogenase 1	11668	chr19	+	20601981	20643462	13	2676	+	7967	188031	12.382	284.207	3.63134	8.15085	5.89109	-4.51951	1	0
chr7	31070534	31076697	-	6163	NM_008557	Fxyd3	FXYD domain-containing ion transport regulator 3 precursor	17178	chr7	-	31070534	31076697	8	2676	-	15	397	0.09	2.327	-3.32193	1.22466	-1.04864	-4.54659	1	0
chr11	82942340	82960681	-	18341	NR_045932	1700003F17Rik		76392	chr11	-	82942340	82960681	3	2676	-	20	523	0.11	2.798	-3.05889	1.48954	-0.784675	-4.54844	1	0
chrX	62510538	62516069	-	5531	NR_045443	1700019B21Rik		75545	chrX	-	62510538	62516069	3	2676	-	18	482	0.096	2.492	-3.23786	1.32308	-0.957391	-4.56095	1	0
chr11	95145052	95159047	+	13995	NR_040279	A730090H04Rik		320453	chr11	+	95145052	95159047	3	2676	+	9	340	0.017	0.628	-5.2109	-0.648372	-2.92963	-4.56253	1	0
chr7	143005658	143019485	+	13827	NM_020286	Tspan32	tetraspanin-32 isoform b	27027	chr7	+	143005658	143019485	8	2676	+	6	274	0.011	0.496	-5.57347	-0.982791	-3.27813	-4.59068	1	0
chr17	15631787	15641102	+	9315	NR_045431	4933401D09Rik		71008	chr17	+	15631787	15641102	4	2676	+	1	121	0.002	0.28	-6.38082	-1.78588	-4.08335	-4.59495	1	0
chr6	130044016	130067271	-	23255	NM_010649	Klra4	killer cell lectin-like receptor 4 isoform 1	16635	chr6	-	130044016	130067271	7	2676	-	0	73	0	0.233	-6.64386	-2.04097	-4.34241	-4.60288	1	0
chr6	130044016	130067271	-	23255	NM_001252577	Klra4	killer cell lectin-like receptor 4 isoform 2	16635	chr6	-	130044016	130067271	7	2676	-	0	73	0	0.234	-6.64386	-2.03505	-4.33945	-4.60881	1	0
chr11	96929323	96935647	+	6324	NM_146026	Prr15l	proline-rich protein 15-like protein	217138	chr11	+	96929323	96935647	3	2676	+	20	602	0.046	1.358	-4.15843	0.452068	-1.85318	-4.6105	1	0
chr13	98686237	98694831	-	8594	NM_001025606	Tmem171	transmembrane protein 171	380863	chr13	-	98686237	98694831	4	2676	-	1	116	0.003	0.308	-6.26534	-1.6529	-3.95912	-4.61244	1	0
chr15	59788416	59794959	-	6543	NR_045076	Gm19510		100503021	chr15	-	59788416	59794959	4	2676	-	13	474	0.022	0.782	-4.96578	-0.336428	-2.65111	-4.62936	1	0
chr9	111561433	111690216	-	128783	NM_016853	Stac	SH3 and cysteine-rich domain-containing protein	20840	chr9	-	111561433	111690216	11	2676	-	56	1642	0.07	2.005	-3.64386	1.01078	-1.31654	-4.65464	1	0
chr7	143005658	143019485	+	13827	NM_001128082	Tspan32	tetraspanin-32 isoform d	27027	chr7	+	143005658	143019485	6	2676	+	5	246	0.01	0.5	-5.64386	-0.971431	-3.30764	-4.67243	1	0
chr2	117185126	117185226	+	100	NR_030440	Mir674		732489	chr2	+	117185126	117185226	1	2676	+	0	8	0	0.246	-6.64386	-1.96578	-4.30482	-4.67807	0	0
chr7	143005658	143019485	+	13827	NM_001128081	Tspan32	tetraspanin-32 isoform c	27027	chr7	+	143005658	143019485	7	2676	+	5	270	0.01	0.514	-5.64386	-0.932361	-3.28811	-4.71149	1	0
chr6	130044038	130065302	-	21264	NM_001039118	Klra33	killer cell lectin-like receptor subfamily A member 33	654450	chr6	-	130044038	130065302	6	2676	-	0	65	0	0.252	-6.64386	-1.93236	-4.28811	-4.71149	1	0
chr12	111406808	111412077	+	5269	NM_001101503	A230065H16Rik	uncharacterized protein LOC380787	380787	chr12	+	111406808	111412077	4	2676	+	0	54	0	0.252	-6.64386	-1.93236	-4.28811	-4.71149	1	0
chr7	82070386	82081758	+	11372	NR_045744	Gm20744		434205	chr7	+	82070386	82081758	4	2676	+	32	1069	0.038	1.25	-4.38082	0.333424	-2.0237	-4.71425	1	0
chr12	109715317	109715402	+	85	NR_030269	Mir494		723878	chr12	+	109715317	109715402	1	2676	+	0	7	0	0.253	-6.64386	-1.92687	-4.28536	-4.71699	0	0
chrX	38772779	38962688	+	189909	NM_183126	6030498E09Rik	uncharacterized protein LOC77883	77883	chrX	+	38772779	38962688	4	2676	+	0	98	0	0.254	-6.64386	-1.92139	-4.28262	-4.72247	1	0
chr3	116249653	116253484	-	3831	NM_022427	Gpr88	probable G-protein coupled receptor 88	64378	chr3	-	116249653	116253484	2	2676	-	296	8476	0.271	7.546	-1.83136	2.91762	0.543132	-4.74898	1	0
chr8	65028416	65037336	-	8920	NR_040692	Gm10664		100038489	chr8	-	65028416	65037336	4	2676	-	280	7867	0.907	24.782	-0.125006	4.6318	2.2534	-4.75681	1	0
chr5	24413450	24417834	+	4384	NM_183000	Asic3	acid-sensing ion channel 3	171209	chr5	+	24413450	24417834	11	2676	+	87	2636	0.141	4.169	-2.72738	2.06316	-0.332111	-4.79054	1	0
chr2	31887280	31946535	+	59255	NM_011836	Lamc3	laminin subunit gamma-3 precursor	23928	chr2	+	31887280	31946535	28	2676	+	52	2060	0.028	1.067	-4.71786	0.107018	-2.30542	-4.82488	1	0
chr16	95257650	95300258	+	42701	NM_019664	Kcnj15	ATP-sensitive inward rectifier potassium channel 15 isoform b	16516	chr16	+	95257557	95300258	5	2676	+	697	20867	0.429	12.5	-1.18771	3.64501	1.22865	-4.83272	1	0
chr1	58658119	58695989	-	37870	NM_175370	Als2cr12	amyotrophic lateral sclerosis 2 chromosomal region candidate gene 12 protein homolog	108812	chr1	-	58658119	58695989	15	2676	-	4	258	0.008	0.503	-5.79586	-0.962969	-3.37941	-4.83289	1	0
chr16	95257650	95300258	+	42701	NM_001039057	Kcnj15	ATP-sensitive inward rectifier potassium channel 15 isoform a	16516	chr16	+	95257557	95300258	4	2676	+	697	20860	0.436	12.704	-1.16488	3.66835	1.25173	-4.83323	1	0
chr2	74762979	74765142	+	2163	NM_010467	Hoxd1	homeobox protein Hox-D1	15429	chr2	+	74762979	74765142	2	2676	+	2	219	0.003	0.361	-6.26534	-1.43051	-3.84793	-4.83484	1	0
chr16	95257650	95300258	+	42701	NM_001039056	Kcnj15	ATP-sensitive inward rectifier potassium channel 15 isoform b	16516	chr16	+	95257557	95300258	4	2676	+	691	20830	0.441	12.922	-1.1488	3.69287	1.27204	-4.84167	1	0
chr1	158711730	158957438	-	245708	NM_001085376	Pappa2	pappalysin 2 precursor	23850	chr1	-	158711730	158957438	22	2676	-	3670	109036	1.35	39.008	0.443607	5.28607	2.86484	-4.84246	1	0
chr10	93523337	93540033	-	16696	NM_027908	Amdhd1	probable imidazolonepropionase	71761	chr10	-	93523337	93540033	9	2676	-	23	897	0.03	1.138	-4.64386	0.199123	-2.22237	-4.84298	1	0
chr6	35312745	35326141	-	13396	NM_173375	Fam180a	protein FAM180A precursor	208164	chr6	-	35312745	35326141	3	2676	-	1063	31735	2.197	63.789	1.14209	5.99546	3.56877	-4.85338	1	0
chr4	140745507	140774203	-	28696	NM_011061	Padi4	protein-arginine deiminase type-4	18602	chr4	-	140745507	140774203	16	2676	-	12	588	0.014	0.684	-5.38082	-0.526992	-2.95391	-4.85383	1	0
chr13	73344664	73347384	-	2720	NR_045293	D630045M09Rik		432777	chr13	-	73344664	73347384	3	2676	-	94	3027	0.227	7.119	-2.07704	2.8337	0.378329	-4.91074	1	0
chr19	11629496	11640834	-	11338	NM_133246	Ms4a3	membrane-spanning 4-domains subfamily A member 3	170813	chr19	-	11629496	11640834	7	2676	-	2	157	0.006	0.476	-5.96578	-1.04097	-3.50338	-4.92481	1	0
chr2	25466711	25469749	-	3038	NM_008963	Ptgds	prostaglandin-H2 D-isomerase precursor	19215	chr2	-	25466711	25469749	7	2676	-	0	77	0	0.294	-6.64386	-1.71786	-4.18086	-4.926	1	0
chr5	136967868	136975845	+	7977	NM_021719	Cldn15	claudin-15	60363	chr5	+	136967868	136975845	5	2676	+	381	12316	0.65	20.436	-0.599462	4.35375	1.87714	-4.95321	1	0
chr8	119992469	120052793	+	60324	NM_030209	Crispld2	cysteine-rich secretory protein LCCL domain-containing 2 precursor	78892	chr8	+	119992469	120052793	15	2676	+	1382	45589	1.052	33.74	0.0867838	5.07682	2.5818	-4.99003	1	0
chr7	143005045	143019485	+	14440	NM_001128080	Tspan32	tetraspanin-32 isoform a	27027	chr7	+	143005045	143019485	9	2676	+	4	292	0.008	0.567	-5.79586	-0.793357	-3.29461	-5.0025	1	1
chr12	109618257	109618336	+	79	NR_029918	Mir370		723854	chr12	+	109618257	109618336	1	2676	+	0	8	0	0.311	-6.64386	-1.63935	-4.14161	-5.0045	0	0
chr14	56082163	56085197	-	3034	NM_008572	Mcpt8	mast cell protease 8 precursor	17231	chr14	-	56082163	56085197	5	2676	-	0	86	0	0.315	-6.64386	-1.62149	-4.13267	-5.02237	1	1
chr11	67200113	67224575	+	24462	NM_030679	Myh1	myosin-1	17879	chr11	+	67200113	67224575	40	2676	+	10	949	0.005	0.484	-6.05889	-1.01742	-3.53816	-5.04148	1	1
chr11	100256216	100260989	-	4773	NM_010663	Krt17	keratin, type I cytoskeletal 17	16667	chr11	-	100256216	100260989	8	2676	-	47	1773	0.098	3.604	-3.2109	1.8536	-0.67865	-5.06449	1	1
chr18	20665249	20674326	+	9077	NM_013697	Ttr	transthyretin precursor	22139	chr18	+	20665249	20674326	4	2676	+	11	511	0.028	1.285	-4.71786	0.372952	-2.17245	-5.09081	1	1
chr12	109715576	109715650	+	74	NR_030445	Mir679		751539	chr12	+	109715576	109715650	1	2676	+	0	8	0	0.332	-6.64386	-1.54793	-4.09589	-5.09592	0	0
chr19	29697940	29708306	+	10366	NM_029993	Mlana	melanoma antigen recognized by T-cells 1	77836	chr19	+	29697940	29708306	5	2676	+	0	50	0	0.333	-6.64386	-1.54372	-4.09379	-5.10014	1	1
chr2	122640802	122640881	+	79	NR_030547	Mir147		387165	chr2	+	122640802	122640881	1	2676	+	0	9	0	0.35	-6.64386	-1.47393	-4.05889	-5.16993	0	0
chrX	139779680	139782353	-	2673	NM_001037915	Ripply1	protein ripply1	622473	chrX	-	139779680	139782353	4	2676	-	0	80	0	0.362	-6.64386	-1.42663	-4.03524	-5.21723	1	1
chrX	164373547	164402647	+	29100	NM_010216	Figf	vascular endothelial growth factor D precursor	14205	chrX	+	164373547	164402647	7	2676	+	382	15021	0.643	24.592	-0.614845	4.6207	2.00293	-5.23555	1	1
chr7	99482784	99482932	-	148	NR_002172	Snord15a		449630	chr7	-	99482784	99482932	1	2676	-	0	18	0	0.374	-6.64386	-1.38082	-4.01234	-5.26303	1	1
chr5	43818892	43843468	+	24576	NM_009763	Bst1	ADP-ribosyl cyclase 2 precursor	12182	chr5	+	43818892	43843468	9	2676	+	154	6363	0.208	8.366	-2.1976	3.06626	0.434331	-5.26386	1	1
chr6	116650683	116652847	+	2164	NM_001166580	8430408G22Rik	protein DEPP	213393	chr6	+	116650683	116652847	2	2676	+	33	1461	0.079	3.415	-3.49005	1.7761	-0.856973	-5.26615	1	1
chr6	116650683	116652847	+	2164	NM_145980	8430408G22Rik	protein DEPP	213393	chr6	+	116650683	116652847	2	2676	+	33	1479	0.079	3.449	-3.49005	1.79036	-0.849848	-5.28041	1	1
chr19	45736797	45742884	-	6087	NM_010205	Fgf8	fibroblast growth factor 8 isoform 1 precursor	14179	chr19	-	45736797	45742884	5	2676	-	0	149	0	0.382	-6.64386	-1.35107	-3.99747	-5.29278	1	1
chr3	93014204	93015686	-	1482	NM_028798	Crct1	cysteine-rich C-terminal 1	74175	chr3	-	93014204	93015686	2	2676	-	4	260	0.018	1.114	-5.15843	0.168642	-2.49489	-5.32707	1	1
chr2	181147691	181157015	-	9324	NM_007906	Eef1a2	elongation factor 1-alpha 2	13628	chr2	-	181147691	181157015	8	2676	-	18	1041	0.028	1.563	-4.71786	0.653519	-2.03217	-5.37138	1	1
chr3	90669070	90670034	+	964	NM_013650	S100a8	protein S100-A8	20201	chr3	+	90669070	90670034	3	2676	+	0	52	0	0.407	-6.64386	-1.26188	-3.95287	-5.38198	1	1
chr2	74726069	74726137	+	68	NR_029566	Mir10b		387144	chr2	+	74726069	74726137	1	2676	+	0	9	0	0.407	-6.64386	-1.26188	-3.95287	-5.38198	0	0
chr19	45736797	45742884	-	6087	NM_001166361	Fgf8	fibroblast growth factor 8 isoform 2 precursor	14179	chr19	-	45736797	45742884	6	2676	-	0	154	0	0.42	-6.64386	-1.21759	-3.93072	-5.42626	1	1
chr4	134343045	134354484	+	11439	NM_001039677	Slc30a2	zinc transporter 2	230810	chr4	+	134343045	134354484	8	2676	+	6	733	0.006	0.68	-5.96578	-0.535332	-3.25056	-5.43045	1	1
chrX	53724830	53738222	+	13392	NM_029142	4930502E18Rik	uncharacterized protein LOC75013	75013	chrX	+	53724830	53738222	5	2676	+	7	474	0.018	1.21	-5.15843	0.286881	-2.43577	-5.44531	1	1
chr7	44250149	44250221	+	72	NR_028533	Snord88a		100217433	chr7	+	44250149	44250221	1	2676	+	0	10	0	0.427	-6.64386	-1.19429	-3.91908	-5.44956	1	1
chr19	45736797	45742884	-	6087	NM_001166362	Fgf8	fibroblast growth factor 8 isoform 3 precursor	14179	chr19	-	45736797	45742884	5	2676	-	0	148	0	0.437	-6.64386	-1.16165	-3.90275	-5.4822	1	1
chr7	25802475	25816530	-	14055	NM_028775	Cyp2s1	cytochrome P450 2S1 precursor	74134	chr7	-	25802475	25816530	9	2676	-	571	27214	0.688	31.89	-0.518701	4.99548	2.23839	-5.51419	1	1
chr19	45736797	45742884	-	6087	NM_001166363	Fgf8	fibroblast growth factor 8 isoform 4 precursor	14179	chr19	-	45736797	45742884	5	2676	-	0	148	0	0.451	-6.64386	-1.11716	-3.88051	-5.52669	1	1
chr7	99219083	99238611	-	19528	NM_177448	Mogat2	2-acylglycerol O-acyltransferase 2	233549	chr7	-	99219083	99238611	6	2676	-	174	8589	0.31	14.887	-1.64386	3.89695	1.12655	-5.54081	1	1
chr11	67277123	67308633	+	31510	NM_177369	Myh8	myosin-8	17885	chr11	+	67277123	67308633	40	2676	+	1	1142	0.001	0.571	-6.50635	-0.78339	-3.64487	-5.72296	1	1
chr11	3983635	3999328	+	15693	NM_016922	Gal3st1	galactosylceramide sulfotransferase	53897	chr11	+	3983635	3999328	4	2676	+	0	342	0	0.533	-6.64386	-0.880976	-3.76242	-5.76288	1	1
chr11	100246090	100248902	-	2812	NM_008470	Krt16	keratin, type I cytoskeletal 16	16666	chr11	-	100246090	100248902	8	2676	-	25	1689	0.05	3.315	-4.05889	1.73335	-1.16277	-5.79225	1	1
chr3	92763214	92765065	-	1851	NM_026335	Lce1h	late cornified envelope 1H	67718	chr3	-	92763214	92765065	2	2676	-	0	127	0	0.552	-6.64386	-0.831358	-3.73761	-5.8125	1	1
chr8	105308363	105308460	-	97	NR_029761	Mir328		723841	chr8	-	105308363	105308460	1	2676	-	0	18	0	0.57	-6.64386	-0.785875	-3.71487	-5.85798	1	1
chr11	70505273	70511183	+	5910	NM_029360	Tm4sf5	transmembrane 4 superfamily member 5	75604	chr11	+	70505273	70511183	5	2676	+	25	1679	0.081	5.289	-3.45799	2.40572	-0.526135	-5.86371	1	1
chr4	140785368	140810648	-	25280	NM_011060	Padi3	protein-arginine deiminase type-3	18601	chr4	-	140785368	140810648	16	2676	-	97	6574	0.1	6.581	-3.18442	2.7205	-0.231964	-5.90492	1	1
chr11	3983635	3999328	+	15693	NM_001177703	Gal3st1	galactosylceramide sulfotransferase	53897	chr11	+	3983635	3999328	3	2676	+	0	337	0	0.591	-6.64386	-0.734563	-3.68921	-5.90929	1	1
chr11	116674146	116674223	+	77	NR_028567	Snord1b		100216531	chr11	+	116674146	116674223	1	2676	+	0	15	0	0.598	-6.64386	-0.717857	-3.68086	-5.926	1	1
chr5	30013160	30019968	+	6808	NM_031168	Il6	interleukin-6 precursor	16193	chr5	+	30013160	30019968	5	2676	+	32	2263	0.093	6.394	-3.27928	2.67897	-0.300155	-5.95826	1	1
chr11	3989932	3999328	+	9396	NM_001177691	Gal3st1	galactosylceramide sulfotransferase	53897	chr11	+	3989932	3999328	3	2676	+	0	337	0	0.639	-6.64386	-0.62371	-3.63378	-6.02015	1	1
chr1	83116765	83119167	+	2402	NM_001159738	Ccl20	C-C motif chemokine 20 isoform 2 precursor	20297	chr1	+	83116765	83119167	4	2676	+	27	2014	0.107	7.742	-3.09542	2.95457	-0.0704255	-6.04999	1	1
chr1	83116765	83119167	+	2402	NM_016960	Ccl20	C-C motif chemokine 20 isoform 1 precursor	20297	chr1	+	83116765	83119167	4	2676	+	27	2019	0.106	7.732	-3.1078	2.95271	-0.0775485	-6.06051	1	1
chr11	100203161	100207510	-	4349	NM_016958	Krt14	keratin, type I cytoskeletal 14	16664	chr11	-	100203161	100207510	8	2676	-	369	25796	0.702	47.728	-0.490051	5.57707	2.54351	-6.06712	1	1
chr4	150187015	150201135	-	14120	NM_009802	Car6	carbonic anhydrase 6 precursor	12353	chr4	-	150187015	150201135	8	2676	-	10	1025	0.023	2.3	-4.92139	1.20789	-1.85675	-6.12928	1	1
chr5	13791618	13796819	+	5201	NM_027650	Speer3	spermatogenesis associated glutamate (E)-rich protein 3	71026	chr5	+	13791618	13796819	5	2676	+	1	456	0.003	1.176	-6.26534	0.246104	-3.00962	-6.51145	1	1
chrX	45090903	45092790	+	1887	NM_026841	1110059M19Rik	uncharacterized protein CXorf64 homolog	68800	chrX	+	45090903	45092790	2	2676	+	0	361	0	1	-6.64386	0.0143553	-3.31475	-6.65821	1	1
chr1	119415464	119422248	-	6784	NM_008381	Inhbb	inhibin beta B chain precursor	16324	chr1	-	119415464	119422248	2	2676	-	98	11807	0.073	8.523	-3.59074	3.09305	-0.248846	-6.6838	1	1
chr5	138165320	138165404	-	84	NR_029787	Mir25		723926	chr5	-	138165320	138165404	1	2676	-	0	29	0	1.06	-6.64386	0.0976108	-3.27312	-6.74147	1	1
chr19	20492714	20556410	+	63696	NR_015502	E030003E18Rik		320092	chr19	+	20492714	20556410	4	2676	+	1	792	0.003	2.242	-6.26534	1.17121	-2.54707	-7.43655	1	1
chr9	108969921	108970003	+	82	NR_030492	Mir711		751536	chr9	+	108969921	108970003	1	2676	+	0	72	0	2.697	-6.64386	1.43669	-2.60358	-8.08055	1	1
